# Supplementary material for: Association of ABO blood group, Rh phenotype and MN blood group with susceptibility to COVID-19
Source: PLoS One. 2024 Jan 19;19(1):e0296917. doi: 10.1371/journal.pone.0296917 (PMC10798469; doi:10.1371/journal.pone.0296917)
Supplement: S1 File — (XLS) [file pone.0296917.s001.xls]

## Sheet: data
Serial number	Gender	Age（years）	Age classification: 1≥58 years; 0＜ 58 years	ABO blood group	A vs non A(1 vs 0)	B vs non B(1 vs 0)	O vs non O(1 vs 0)	AB vs non AB(1 vs 0)	Rh phenotype	CCDee：0-，1+	CcDEe：0-，1+	CcDee：0-，1+	ccDEE：0-，1+	ccDEe：0-，1+	CCDEe：0-，1+	ccDee：0-，1+	CcDEE：0-，1+	Others：0-，1+	Rh phenotype classification: 1CCDee;2CcDEe;3CcDee;4ccDEE;5ccDEe;6CCDEe;7ccDee;8CcDEE;9CCDEE	C+：0-，1+	c+：0-，1+	E+：0-，1+	e+：0-，1+	MN blood group	M+：0-，1+	N+：0-，1+	MM：0-，1+	MN：0-，1+	NN：0-，1+	Malignancy：1+；0-	vaccination status：1+；0-	weight(Kg)	height(cm)	BMI(kg/m2)	BMI classification: 1≥23.38 kg/m2; 0＜ 23.38 kg/m2	Hypertension：1+；0-	Diabetes：1+；0-	Weeks into COVID-19 infection:0: never infected;1:the first week;2:the second week;3:The third week;4:the fourth week;5: The fifth week or more.The first day is calculated on December 6, 2022.	Infection grouping:1:Infected ;0:uninfected	Susceptibility grouping:1:Susceptible; 0:non-suscept	Number of vaccinations
1	Male	55	0	B	0	1	0	0	ccDEE	0	0	0	1	0	0	0	0	0	4	0	1	1	0	MN	1	1	0	1	0	0	1	76.4	168	27.0692	1	0	0	5	1	0	3
2	female	92	1	AB	0	0	0	1	CCDee	1	0	0	0	0	0	0	0	0	1	1	0	0	1	MM	1	0	1	0	0	0	1	50	156	20.5457	0	1	0	5	1	0	1
3	female	27	0	A	1	0	0	0	CcDee	0	0	1	0	0	0	0	0	0	3	1	1	0	1	NN	0	1	0	0	1	0	1	70	163	26.3465	1	0	0	2	1	1	3
4	female	66	1	AB	0	0	0	1	CCDee	1	0	0	0	0	0	0	0	0	1	1	0	0	1	NN	0	1	0	0	1	0	1	59	156	24.2439	1	1	1	0	0	0	1
5	female	64	1	O	0	0	1	0	CcDee	0	0	1	0	0	0	0	0	0	3	1	1	0	1	MM	1	0	1	0	0	0	1	43.5	150	19.3333	0	0	0	3	1	1	3
6	Male	34	0	O	0	0	1	0	CcDee	0	0	1	0	0	0	0	0	0	3	1	1	0	1	MM	1	0	1	0	0	0	1	70	180	21.6049	0	0	0	2	1	1	2
7	Male	75	1	A	1	0	0	0	CcDEe	0	1	0	0	0	0	0	0	0	2	1	1	1	1	MN	1	1	0	1	0	0	1	70	168	24.8016	1	0	0	0	0	0	3
8	female	65	1	O	0	0	1	0	CcDEe	0	1	0	0	0	0	0	0	0	2	1	1	1	1	MN	1	1	0	1	0	1	0	54.6	157	22.151	0	1	0	2	1	1	0
9	female	72	1	O	0	0	1	0	CcDEe	0	1	0	0	0	0	0	0	0	2	1	1	1	1	MM	1	0	1	0	0	0	1	67	156	27.5312	1	1	0	4	1	1	3
10	Male	26	0	O	0	0	1	0	CcDEe	0	1	0	0	0	0	0	0	0	2	1	1	1	1	MN	1	1	0	1	0	0	1	67	178	21.1463	0	0	0	4	1	1	3
11	female	62	1	B	0	1	0	0	CCDee	1	0	0	0	0	0	0	0	0	1	1	0	0	1	MN	1	1	0	1	0	0	1	73	149	32.8814	1	1	1	3	1	1	3
12	Male	34	0	O	0	0	1	0	CcDee	0	0	1	0	0	0	0	0	0	3	1	1	0	1	MM	1	0	1	0	0	0	1	66	160	25.7812	1	1	0	0	0	0	3
13	Male	35	0	O	0	0	1	0	CcDEe	0	1	0	0	0	0	0	0	0	2	1	1	1	1	MN	1	1	0	1	0	0	1	67	170	23.1834	0	0	0	5	1	0	3
14	Male	54	0	A	1	0	0	0	CcDEe	0	1	0	0	0	0	0	0	0	2	1	1	1	1	MN	1	1	0	1	0	0	1	84	173	28.0664	1	1	0	2	1	1	3
15	female	75	1	B	0	1	0	0	CCDee	1	0	0	0	0	0	0	0	0	1	1	0	0	1	MN	1	1	0	1	0	0	1	61	162	23.2434	0	0	0	3	1	1	3
16	Male	47	0	B	0	1	0	0	CCDee	1	0	0	0	0	0	0	0	0	1	1	0	0	1	NN	0	1	0	0	1	1	1	56.2	170	19.4464	0	0	0	3	1	1	3
17	female	52	0	B	0	1	0	0	CCDEe	0	0	0	0	0	1	0	0	1	6	1	0	1	1	MN	1	1	0	1	0	0	1	65	159	25.711	1	0	0	0	0	0	3
18	female	25	0	O	0	0	1	0	CCDee	1	0	0	0	0	0	0	0	0	1	1	0	0	1	MM	1	0	1	0	0	0	0	58	160	22.6562	0	0	0	4	1	1	0
19	Male	60	1	O	0	0	1	0	CcDEe	0	1	0	0	0	0	0	0	0	2	1	1	1	1	MN	1	1	0	1	0	0	1	73.9	175	24.1306	1	1	1	0	0	0	3
20	female	59	1	AB	0	0	0	1	CCDee	1	0	0	0	0	0	0	0	0	1	1	0	0	1	MN	1	1	0	1	0	1	1	55.3	148	25.2465	1	1	0	3	1	1	3
21	Male	65	1	A	1	0	0	0	CCDee	1	0	0	0	0	0	0	0	0	1	1	0	0	1	MM	1	0	1	0	0	0	1	75	158	30.0433	1	1	0	0	0	0	3
22	Male	68	1	O	0	0	1	0	CcDEe	0	1	0	0	0	0	0	0	0	2	1	1	1	1	MM	1	0	1	0	0	1	0	65.5	162	24.9581	1	0	1	2	1	1	0
23	Male	92	1	A	1	0	0	0	CCDee	1	0	0	0	0	0	0	0	0	1	1	0	0	1	MN	1	1	0	1	0	0	1	66	170	22.8374	0	1	0	3	1	1	3
24	Male	51	0	B	0	1	0	0	ccDEe	0	0	0	0	1	0	0	0	1	5	0	1	1	1	MM	1	0	1	0	0	0	1	70	172	23.6614	1	1	0	5	1	0	3
25	Male	62	1	A	1	0	0	0	CcDEe	0	1	0	0	0	0	0	0	0	2	1	1	1	1	MN	1	1	0	1	0	0	1	65	171	22.2291	0	1	0	2	1	1	3
26	female	48	0	A	1	0	0	0	CcDEe	0	1	0	0	0	0	0	0	0	2	1	1	1	1	MM	1	0	1	0	0	1	1	60.5	160	23.6328	1	0	0	5	1	0	2
27	female	62	1	O	0	0	1	0	CcDee	0	0	1	0	0	0	0	0	0	3	1	1	0	1	NN	0	1	0	0	1	0	1	58.5	160	22.8516	0	0	0	0	0	0	3
28	Male	76	1	O	0	0	1	0	ccDEe	0	0	0	0	1	0	0	0	1	5	0	1	1	1	MM	1	0	1	0	0	1	1	76.3	171	26.0935	1	1	1	4	1	1	3
29	female	65	1	O	0	0	1	0	CcDEe	0	1	0	0	0	0	0	0	0	2	1	1	1	1	MM	1	0	1	0	0	0	1	56	160	21.875	0	0	0	4	1	1	3
30	Male	66	1	AB	0	0	0	1	CcDEe	0	1	0	0	0	0	0	0	0	2	1	1	1	1	MN	1	1	0	1	0	0	1	74	170	25.6055	1	1	0	3	1	1	3
31	female	39	0	O	0	0	1	0	CcDEe	0	1	0	0	0	0	0	0	0	2	1	1	1	1	NN	0	1	0	0	1	1	1	52.5	158	21.0303	0	0	0	4	1	1	3
32	female	53	0	O	0	0	1	0	CCDee	1	0	0	0	0	0	0	0	0	1	1	0	0	1	MN	1	1	0	1	0	1	1	60	158	24.0346	1	1	0	3	1	1	3
33	female	62	1	B	0	1	0	0	CCDee	1	0	0	0	0	0	0	0	0	1	1	0	0	1	MN	1	1	0	1	0	0	1	72	160	28.125	1	1	0	5	1	0	3
34	female	72	1	A	1	0	0	0	CcDEe	0	1	0	0	0	0	0	0	0	2	1	1	1	1	MN	1	1	0	1	0	0	1	70.5	162	26.8633	1	1	0	5	1	0	3
35	female	63	1	B	0	1	0	0	CcDEe	0	1	0	0	0	0	0	0	0	2	1	1	1	1	MM	1	0	1	0	0	0	1	72.5	158	29.0418	1	0	1	3	1	1	3
36	Male	75	1	B	0	1	0	0	CCDee	1	0	0	0	0	0	0	0	0	1	1	0	0	1	NN	0	1	0	0	1	0	1	59.7	171	20.4165	0	1	0	5	1	0	3
37	Male	17	0	B	0	1	0	0	CCDee	1	0	0	0	0	0	0	0	0	1	1	0	0	1	NN	0	1	0	0	1	0	1	72	175	23.5102	1	0	0	4	1	1	2
38	female	74	1	A	1	0	0	0	CCDee	1	0	0	0	0	0	0	0	0	1	1	0	0	1	MN	1	1	0	1	0	0	1	45.5	155	18.9386	0	1	0	0	0	0	2
39	Male	61	1	O	0	0	1	0	CCDee	1	0	0	0	0	0	0	0	0	1	1	0	0	1	MM	1	0	1	0	0	1	1	71	170	24.5675	1	1	0	0	0	0	3
40	female	58	1	A	1	0	0	0	CcDEe	0	1	0	0	0	0	0	0	0	2	1	1	1	1	MN	1	1	0	1	0	1	1	78	160	30.4688	1	0	0	2	1	1	3
41	female	57	0	B	0	1	0	0	CCDee	1	0	0	0	0	0	0	0	0	1	1	0	0	1	MN	1	1	0	1	0	0	1	68.9	170	23.8408	1	0	0	2	1	1	3
42	Male	63	1	A	1	0	0	0	CCDee	1	0	0	0	0	0	0	0	0	1	1	0	0	1	MM	1	0	1	0	0	1	1	60	172	20.2812	0	0	0	0	0	0	3
43	female	59	1	AB	0	0	0	1	CcDEe	0	1	0	0	0	0	0	0	0	2	1	1	1	1	MM	1	0	1	0	0	0	1	76	158	30.4438	1	1	0	3	1	1	3
44	female	32	0	B	0	1	0	0	ccDEe	0	0	0	0	1	0	0	0	1	5	0	1	1	1	MN	1	1	0	1	0	0	1	51.7	160	20.1953	0	0	0	3	1	1	3
45	female	59	1	O	0	0	1	0	ccDEE	0	0	0	1	0	0	0	0	0	4	0	1	1	0	MN	1	1	0	1	0	0	1	57	155	23.7253	1	1	0	2	1	1	3
46	Male	63	1	AB	0	0	0	1	CCDee	1	0	0	0	0	0	0	0	0	1	1	0	0	1	MN	1	1	0	1	0	0	0	70	179	21.847	0	0	0	5	1	0	0
47	Male	60	1	O	0	0	1	0	CCDee	1	0	0	0	0	0	0	0	0	1	1	0	0	1	MN	1	1	0	1	0	1	1	70.3	175	22.9551	0	0	0	0	0	0	2
48	Male	27	0	B	0	1	0	0	CcDEe	0	1	0	0	0	0	0	0	0	2	1	1	1	1	MN	1	1	0	1	0	0	1	65	165	23.8751	1	0	0	0	0	0	3
49	Male	45	0	O	0	0	1	0	CcDEe	0	1	0	0	0	0	0	0	0	2	1	1	1	1	MN	1	1	0	1	0	0	1	85	175	27.7551	1	0	0	4	1	1	3
50	female	53	0	B	0	1	0	0	CcDee	0	0	1	0	0	0	0	0	0	3	1	1	0	1	MN	1	1	0	1	0	0	1	48.9	158	19.5882	0	1	0	0	0	0	3
51	female	32	0	O	0	0	1	0	CCDee	1	0	0	0	0	0	0	0	0	1	1	0	0	1	NN	0	1	0	0	1	0	1	57	160	22.2656	0	0	0	2	1	1	3
52	Male	12	0	A	1	0	0	0	CcDEe	0	1	0	0	0	0	0	0	0	2	1	1	1	1	MN	1	1	0	1	0	0	1	62	172	20.9573	0	0	0	5	1	0	3
53	female	43	0	B	0	1	0	0	CcDEe	0	1	0	0	0	0	0	0	0	2	1	1	1	1	NN	0	1	0	0	1	0	1	51	158	20.4294	0	0	0	0	0	0	3
54	Male	69	1	O	0	0	1	0	CcDEe	0	1	0	0	0	0	0	0	0	2	1	1	1	1	MN	1	1	0	1	0	0	1	70	163	26.3465	1	0	0	3	1	1	3
55	Male	71	1	O	0	0	1	0	CcDee	0	0	1	0	0	0	0	0	0	3	1	1	0	1	NN	0	1	0	0	1	0	1	68	170	23.5294	1	0	0	3	1	1	3
56	Male	56	0	A	1	0	0	0	CcDEe	0	1	0	0	0	0	0	0	0	2	1	1	1	1	MN	1	1	0	1	0	0	1	74	178	23.3556	0	1	0	3	1	1	3
57	female	44	0	O	0	0	1	0	ccDEE	0	0	0	1	0	0	0	0	0	4	0	1	1	0	MN	1	1	0	1	0	1	1	54	162	20.5761	0	0	0	2	1	1	3
58	Male	60	1	AB	0	0	0	1	ccDEe	0	0	0	0	1	0	0	0	1	5	0	1	1	1	MN	1	1	0	1	0	1	1	60	168	21.2585	0	1	1	3	1	1	1
59	female	56	0	A	1	0	0	0	CCDee	1	0	0	0	0	0	0	0	0	1	1	0	0	1	MN	1	1	0	1	0	0	1	60	150	26.6667	1	1	0	5	1	0	3
60	female	72	1	B	0	1	0	0	CCDee	1	0	0	0	0	0	0	0	0	1	1	0	0	1	MN	1	1	0	1	0	1	1	60	158	24.0346	1	1	1	3	1	1	3
61	female	66	1	O	0	0	1	0	ccDEe	0	0	0	0	1	0	0	0	1	5	0	1	1	1	MM	1	0	1	0	0	1	1	36.5	152	15.7981	0	0	0	4	1	1	3
62	female	60	1	A	1	0	0	0	CcDee	0	0	1	0	0	0	0	0	0	3	1	1	0	1	NN	0	1	0	0	1	1	1	50.5	154	21.2936	0	0	0	2	1	1	3
63	Male	28	0	O	0	0	1	0	ccDEE	0	0	0	1	0	0	0	0	0	4	0	1	1	0	MN	1	1	0	1	0	0	1	70	181	21.3669	0	0	0	2	1	1	3
64	female	71	1	A	1	0	0	0	CcDEe	0	1	0	0	0	0	0	0	0	2	1	1	1	1	MN	1	1	0	1	0	1	1	61.4	155	25.5567	1	1	0	0	0	0	3
65	Male	71	1	AB	0	0	0	1	ccDEe	0	0	0	0	1	0	0	0	1	5	0	1	1	1	MN	1	1	0	1	0	0	1	77.5	175	25.3061	1	0	0	2	1	1	3
66	female	45	0	A	1	0	0	0	CcDEe	0	1	0	0	0	0	0	0	0	2	1	1	1	1	MN	1	1	0	1	0	0	1	55	157	22.3133	0	0	0	2	1	1	3
67	Male	76	1	B	0	1	0	0	CcDEe	0	1	0	0	0	0	0	0	0	2	1	1	1	1	MM	1	0	1	0	0	1	1	53	160	20.7031	0	0	0	3	1	1	3
68	female	35	0	AB	0	0	0	1	CcDEe	0	1	0	0	0	0	0	0	0	2	1	1	1	1	MM	1	0	1	0	0	1	1	65	168	23.03	0	0	0	2	1	1	3
69	female	35	0	O	0	0	1	0	CcDEe	0	1	0	0	0	0	0	0	0	2	1	1	1	1	MM	1	0	1	0	0	0	1	51	159	20.1733	0	0	0	3	1	1	3
70	female	67	1	A	1	0	0	0	CCDee	1	0	0	0	0	0	0	0	0	1	1	0	0	1	MN	1	1	0	1	0	0	0	60	160	23.4375	1	1	0	2	1	1	0
71	female	47	0	A	1	0	0	0	CCDee	1	0	0	0	0	0	0	0	0	1	1	0	0	1	MM	1	0	1	0	0	0	1	65	159	25.711	1	1	0	2	1	1	2
72	Male	66	1	O	0	0	1	0	CcDEe	0	1	0	0	0	0	0	0	0	2	1	1	1	1	MM	1	0	1	0	0	0	1	72	172	24.3375	1	0	0	4	1	1	3
73	Male	60	1	AB	0	0	0	1	CCDee	1	0	0	0	0	0	0	0	0	1	1	0	0	1	NN	0	1	0	0	1	0	1	58	160	22.6562	0	0	0	2	1	1	3
74	Male	63	1	B	0	1	0	0	CCDee	1	0	0	0	0	0	0	0	0	1	1	0	0	1	NN	0	1	0	0	1	1	1	59	168	20.9042	0	0	0	5	1	0	3
75	female	61	1	AB	0	0	0	1	CcDEe	0	1	0	0	0	0	0	0	0	2	1	1	1	1	MN	1	1	0	1	0	0	1	66.9	155	27.846	1	0	0	5	1	0	3
76	female	41	0	O	0	0	1	0	CCDee	1	0	0	0	0	0	0	0	0	1	1	0	0	1	MN	1	1	0	1	0	0	1	66	156	27.1203	1	0	0	3	1	1	3
77	female	28	0	B	0	1	0	0	ccDEE	0	0	0	1	0	0	0	0	0	4	0	1	1	0	NN	0	1	0	0	1	0	1	45	157	18.2563	0	0	0	4	1	1	3
78	Male	11	0	B	0	1	0	0	CCDee	1	0	0	0	0	0	0	0	0	1	1	0	0	1	MN	1	1	0	1	0	0	1	29	130	17.1598	0	0	0	0	0	0	3
79	female	66	1	A	1	0	0	0	CcDEe	0	1	0	0	0	0	0	0	0	2	1	1	1	1	NN	0	1	0	0	1	1	1	58	150	25.7778	1	0	0	2	1	1	3
80	female	8	0	O	0	0	1	0	CcDEe	0	1	0	0	0	0	0	0	0	2	1	1	1	1	NN	0	1	0	0	1	0	1	24	123	15.8636	0	0	0	3	1	1	2
81	female	24	0	A	1	0	0	0	CCDee	1	0	0	0	0	0	0	0	0	1	1	0	0	1	NN	0	1	0	0	1	0	1	48	159	18.9866	0	0	0	2	1	1	3
82	female	47	0	O	0	0	1	0	CCDee	1	0	0	0	0	0	0	0	0	1	1	0	0	1	MM	1	0	1	0	0	0	1	53.5	155	22.2685	0	0	0	5	1	0	3
83	Male	35	0	O	0	0	1	0	CcDEe	0	1	0	0	0	0	0	0	0	2	1	1	1	1	NN	0	1	0	0	1	0	1	82.5	175	26.9388	1	0	0	0	0	0	1
84	Male	26	0	B	0	1	0	0	CcDee	0	0	1	0	0	0	0	0	0	3	1	1	0	1	MN	1	1	0	1	0	0	1	85	183	25.3815	1	0	0	3	1	1	2
85	female	35	0	O	0	0	1	0	CcDEe	0	1	0	0	0	0	0	0	0	2	1	1	1	1	NN	0	1	0	0	1	0	1	56	163	21.0772	0	0	0	4	1	1	3
86	Male	72	1	B	0	1	0	0	CcDEe	0	1	0	0	0	0	0	0	0	2	1	1	1	1	MN	1	1	0	1	0	1	1	63	170	21.7993	0	1	0	5	1	0	3
87	female	44	0	A	1	0	0	0	CCDee	1	0	0	0	0	0	0	0	0	1	1	0	0	1	MN	1	1	0	1	0	1	1	56	167	20.0796	0	0	0	2	1	1	3
88	female	25	0	O	0	0	1	0	CCDee	1	0	0	0	0	0	0	0	0	1	1	0	0	1	MN	1	1	0	1	0	0	1	43	156	17.6693	0	0	0	3	1	1	2
89	Male	63	1	O	0	0	1	0	CcDEe	0	1	0	0	0	0	0	0	0	2	1	1	1	1	MM	1	0	1	0	0	0	0	54	168	19.1327	0	0	0	0	0	0	0
90	Male	54	0	A	1	0	0	0	CCDee	1	0	0	0	0	0	0	0	0	1	1	0	0	1	MN	1	1	0	1	0	0	1	73.1	168	25.8999	1	0	0	0	0	0	3
91	Male	82	1	B	0	1	0	0	ccDEE	0	0	0	1	0	0	0	0	0	4	0	1	1	0	NN	0	1	0	0	1	0	1	45	168	15.9439	0	1	0	3	1	1	3
92	Male	59	1	B	0	1	0	0	CCDee	1	0	0	0	0	0	0	0	0	1	1	0	0	1	MM	1	0	1	0	0	1	0	72	173	24.0569	1	1	1	2	1	1	0
93	female	39	0	O	0	0	1	0	CcDEe	0	1	0	0	0	0	0	0	0	2	1	1	1	1	MM	1	0	1	0	0	0	1	45	160	17.5781	0	0	0	3	1	1	3
94	female	63	1	AB	0	0	0	1	CcDEE	0	0	0	0	0	0	0	1	1	8	1	1	1	0	NN	0	1	0	0	1	0	1	57	151	24.9989	1	0	0	3	1	1	3
95	Male	41	0	O	0	0	1	0	CCDEe	0	0	0	0	0	1	0	0	1	6	1	0	1	1	NN	0	1	0	0	1	0	0	80	168	28.3447	1	0	0	2	1	1	0
96	Male	66	1	A	1	0	0	0	CCDee	1	0	0	0	0	0	0	0	0	1	1	0	0	1	MM	1	0	1	0	0	0	1	71	167	25.4581	1	0	0	4	1	1	3
97	Male	40	0	O	0	0	1	0	CCDee	1	0	0	0	0	0	0	0	0	1	1	0	0	1	NN	0	1	0	0	1	0	1	88	172	29.7458	1	0	0	2	1	1	2
98	female	31	0	O	0	0	1	0	CcDEe	0	1	0	0	0	0	0	0	0	2	1	1	1	1	MN	1	1	0	1	0	0	1	56	163	21.0772	0	0	0	3	1	1	3
99	female	36	0	O	0	0	1	0	CCDee	1	0	0	0	0	0	0	0	0	1	1	0	0	1	MN	1	1	0	1	0	0	1	57	166	20.6852	0	0	0	2	1	1	3
100	female	42	0	B	0	1	0	0	CcDee	0	0	1	0	0	0	0	0	0	3	1	1	0	1	NN	0	1	0	0	1	1	0	56.3	148	25.7031	1	0	0	4	1	1	0
101	Male	49	0	B	0	1	0	0	CcDee	0	0	1	0	0	0	0	0	0	3	1	1	0	1	MN	1	1	0	1	0	0	1	88	172	29.7458	1	1	0	3	1	1	3
102	female	40	0	O	0	0	1	0	CCDee	1	0	0	0	0	0	0	0	0	1	1	0	0	1	MM	1	0	1	0	0	0	1	60	166	21.7738	0	0	0	4	1	1	3
103	Male	57	0	B	0	1	0	0	CCDEe	0	0	0	0	0	1	0	0	1	6	1	0	1	1	MN	1	1	0	1	0	1	0	75	174	24.7721	1	0	0	5	1	0	0
104	Male	77	1	O	0	0	1	0	CcDEe	0	1	0	0	0	0	0	0	0	2	1	1	1	1	MN	1	1	0	1	0	0	1	60	165	22.0386	0	1	0	0	0	0	2
105	Male	33	0	O	0	0	1	0	CCDee	1	0	0	0	0	0	0	0	0	1	1	0	0	1	NN	0	1	0	0	1	0	1	65	175	21.2245	0	0	0	0	0	0	3
106	Male	63	1	O	0	0	1	0	CCDee	1	0	0	0	0	0	0	0	0	1	1	0	0	1	MM	1	0	1	0	0	0	1	76	175	24.8163	1	0	0	5	1	0	3
107	Male	44	0	B	0	1	0	0	CcDEe	0	1	0	0	0	0	0	0	0	2	1	1	1	1	MN	1	1	0	1	0	0	1	82	172	27.7177	1	1	0	3	1	1	3
108	female	28	0	A	1	0	0	0	CCDee	1	0	0	0	0	0	0	0	0	1	1	0	0	1	NN	0	1	0	0	1	0	1	40	162	15.2416	0	0	1	2	1	1	3
109	Male	66	1	A	1	0	0	0	CCDee	1	0	0	0	0	0	0	0	0	1	1	0	0	1	MM	1	0	1	0	0	1	1	67	168	23.7387	1	1	1	0	0	0	3
110	Male	75	1	AB	0	0	0	1	CcDEe	0	1	0	0	0	0	0	0	0	2	1	1	1	1	NN	0	1	0	0	1	1	1	68.6	178	21.6513	0	1	0	3	1	1	4
111	Male	75	1	A	1	0	0	0	CCDee	1	0	0	0	0	0	0	0	0	1	1	0	0	1	MM	1	0	1	0	0	1	1	75	170	25.9516	1	1	1	5	1	0	3
112	female	60	1	B	0	1	0	0	CcDEe	0	1	0	0	0	0	0	0	0	2	1	1	1	1	MN	1	1	0	1	0	0	1	53	149	23.8728	1	0	0	1	1	1	3
113	female	55	0	O	0	0	1	0	CCDee	1	0	0	0	0	0	0	0	0	1	1	0	0	1	NN	0	1	0	0	1	0	1	62	160	24.2188	1	0	0	2	1	1	1
114	Male	52	0	O	0	0	1	0	CCDee	1	0	0	0	0	0	0	0	0	1	1	0	0	1	MN	1	1	0	1	0	1	1	57	165	20.9366	0	0	0	3	1	1	3
115	female	62	1	A	1	0	0	0	CCDee	1	0	0	0	0	0	0	0	0	1	1	0	0	1	MN	1	1	0	1	0	0	1	75	165	27.5482	1	0	1	4	1	1	3
116	female	75	1	O	0	0	1	0	CcDEe	0	1	0	0	0	0	0	0	0	2	1	1	1	1	MN	1	1	0	1	0	0	1	59	158	23.634	1	1	0	0	0	0	2
117	female	52	0	A	1	0	0	0	CcDEe	0	1	0	0	0	0	0	0	0	2	1	1	1	1	MN	1	1	0	1	0	0	1	100.2	160	39.1406	1	1	0	2	1	1	3
118	female	37	0	A	1	0	0	0	CCDee	1	0	0	0	0	0	0	0	0	1	1	0	0	1	MN	1	1	0	1	0	0	1	62.9	159	24.8803	1	0	0	3	1	1	3
119	female	29	0	B	0	1	0	0	ccDee	0	0	0	0	0	0	1	0	1	7	0	1	0	1	MN	1	1	0	1	0	0	0	63.5	160	24.8047	1	0	0	4	1	1	0
120	Male	84	1	A	1	0	0	0	CcDee	0	0	1	0	0	0	0	0	0	3	1	1	0	1	MN	1	1	0	1	0	1	1	45	163	16.937	0	0	0	2	1	1	3
121	Male	67	1	B	0	1	0	0	CCDee	1	0	0	0	0	0	0	0	0	1	1	0	0	1	NN	0	1	0	0	1	0	1	65	170	22.4913	0	1	0	3	1	1	3
122	female	63	1	A	1	0	0	0	CcDEe	0	1	0	0	0	0	0	0	0	2	1	1	1	1	NN	0	1	0	0	1	0	1	60	157	24.3418	1	0	0	5	1	0	3
123	Male	42	0	B	0	1	0	0	CCDee	1	0	0	0	0	0	0	0	0	1	1	0	0	1	MM	1	0	1	0	0	0	1	91	172	30.7599	1	1	1	0	0	0	3
124	female	82	1	O	0	0	1	0	CcDee	0	0	1	0	0	0	0	0	0	3	1	1	0	1	MN	1	1	0	1	0	0	0	61	155	25.3902	1	1	0	2	1	1	0
125	female	39	0	O	0	0	1	0	CCDee	1	0	0	0	0	0	0	0	0	1	1	0	0	1	MM	1	0	1	0	0	0	1	67	158	26.8386	1	0	0	5	1	0	3
126	Male	34	0	B	0	1	0	0	CCDee	1	0	0	0	0	0	0	0	0	1	1	0	0	1	MN	1	1	0	1	0	0	1	61	165	22.4059	0	0	0	3	1	1	3
127	Male	71	1	O	0	0	1	0	CCDee	1	0	0	0	0	0	0	0	0	1	1	0	0	1	MN	1	1	0	1	0	0	0	53.7	160	20.9766	0	1	1	0	0	0	0
128	female	67	1	A	1	0	0	0	CCDee	1	0	0	0	0	0	0	0	0	1	1	0	0	1	MN	1	1	0	1	0	1	1	66	160	25.7812	1	0	0	2	1	1	3
129	Male	71	1	A	1	0	0	0	CCDee	1	0	0	0	0	0	0	0	0	1	1	0	0	1	MN	1	1	0	1	0	1	1	73.3	167	26.2828	1	0	0	2	1	1	3
130	female	48	0	AB	0	0	0	1	CcDEe	0	1	0	0	0	0	0	0	0	2	1	1	1	1	MN	1	1	0	1	0	0	1	50	158	20.0288	0	0	0	3	1	1	2
131	female	31	0	O	0	0	1	0	CcDEe	0	1	0	0	0	0	0	0	0	2	1	1	1	1	MN	1	1	0	1	0	1	1	58	155	24.1415	1	0	0	5	1	0	3
132	Male	64	1	B	0	1	0	0	CcDEe	0	1	0	0	0	0	0	0	0	2	1	1	1	1	MM	1	0	1	0	0	0	1	68	172	22.9854	0	1	0	0	0	0	3
133	female	62	1	O	0	0	1	0	CCDee	1	0	0	0	0	0	0	0	0	1	1	0	0	1	MM	1	0	1	0	0	0	1	66	158	26.4381	1	0	0	1	1	1	3
134	female	44	0	B	0	1	0	0	CCDee	1	0	0	0	0	0	0	0	0	1	1	0	0	1	MN	1	1	0	1	0	0	1	51	158	20.4294	0	0	0	3	1	1	3
135	female	77	1	O	0	0	1	0	CcDEe	0	1	0	0	0	0	0	0	0	2	1	1	1	1	MN	1	1	0	1	0	0	1	50	159	19.7777	0	1	0	0	0	0	4
136	Male	74	1	B	0	1	0	0	CCDee	1	0	0	0	0	0	0	0	0	1	1	0	0	1	NN	0	1	0	0	1	0	1	71	163	26.7229	1	1	0	3	1	1	2
137	Male	36	0	O	0	0	1	0	CcDEe	0	1	0	0	0	0	0	0	0	2	1	1	1	1	MN	1	1	0	1	0	0	0	74	172	25.0135	1	0	0	2	1	1	0
138	Male	83	1	AB	0	0	0	1	CcDEe	0	1	0	0	0	0	0	0	0	2	1	1	1	1	MN	1	1	0	1	0	1	1	66.2	162	25.2248	1	1	0	3	1	1	3
139	female	37	0	B	0	1	0	0	CcDEe	0	1	0	0	0	0	0	0	0	2	1	1	1	1	MN	1	1	0	1	0	0	1	57	165	20.9366	0	0	0	2	1	1	3
140	female	66	1	A	1	0	0	0	CCDee	1	0	0	0	0	0	0	0	0	1	1	0	0	1	MN	1	1	0	1	0	0	1	54	155	22.4766	0	1	0	3	1	1	3
141	Male	43	0	O	0	0	1	0	CcDEe	0	1	0	0	0	0	0	0	0	2	1	1	1	1	MN	1	1	0	1	0	0	1	65	170	22.4913	0	0	0	0	0	0	3
142	female	59	1	O	0	0	1	0	CcDee	0	0	1	0	0	0	0	0	0	3	1	1	0	1	MN	1	1	0	1	0	0	1	65.8	159	26.0275	1	0	0	2	1	1	3
143	female	69	1	O	0	0	1	0	CCDee	1	0	0	0	0	0	0	0	0	1	1	0	0	1	MN	1	1	0	1	0	0	1	63	160	24.6094	1	0	0	2	1	1	3
144	Male	68	1	O	0	0	1	0	CcDEe	0	1	0	0	0	0	0	0	0	2	1	1	1	1	NN	0	1	0	0	1	0	1	64	170	22.1453	0	0	0	3	1	1	3
145	female	54	0	A	1	0	0	0	CcDEe	0	1	0	0	0	0	0	0	0	2	1	1	1	1	NN	0	1	0	0	1	0	1	68.9	171	23.5628	1	0	0	2	1	1	3
146	female	33	0	B	0	1	0	0	ccDEE	0	0	0	1	0	0	0	0	0	4	0	1	1	0	NN	0	1	0	0	1	0	1	53	158	21.2306	0	0	0	4	1	1	3
147	female	66	1	A	1	0	0	0	CcDEe	0	1	0	0	0	0	0	0	0	2	1	1	1	1	MN	1	1	0	1	0	0	1	59	160	23.0469	0	0	0	3	1	1	3
148	female	72	1	AB	0	0	0	1	CcDEe	0	1	0	0	0	0	0	0	0	2	1	1	1	1	MN	1	1	0	1	0	0	1	57	155	23.7253	1	1	0	5	1	0	1
149	female	33	0	A	1	0	0	0	CcDEe	0	1	0	0	0	0	0	0	0	2	1	1	1	1	MM	1	0	1	0	0	0	1	58.8	158	23.5539	1	0	0	0	0	0	3
150	female	30	0	A	1	0	0	0	ccDEE	0	0	0	1	0	0	0	0	0	4	0	1	1	0	MN	1	1	0	1	0	0	1	53	167	19.0039	0	0	1	4	1	1	2
151	female	59	1	B	0	1	0	0	CcDEe	0	1	0	0	0	0	0	0	0	2	1	1	1	1	MM	1	0	1	0	0	0	1	73.5	162	28.0064	1	0	0	4	1	1	2
152	female	33	0	A	1	0	0	0	CcDEe	0	1	0	0	0	0	0	0	0	2	1	1	1	1	MN	1	1	0	1	0	0	1	59	158	23.634	1	0	0	3	1	1	3
153	female	30	0	AB	0	0	0	1	CCDee	1	0	0	0	0	0	0	0	0	1	1	0	0	1	NN	0	1	0	0	1	0	1	56.5	156.5	23.0685	0	1	0	0	0	0	3
154	female	32	0	O	0	0	1	0	CCDee	1	0	0	0	0	0	0	0	0	1	1	0	0	1	MM	1	0	1	0	0	0	1	46	153	19.6506	0	0	1	2	1	1	3
155	Male	58	1	O	0	0	1	0	CcDEe	0	1	0	0	0	0	0	0	0	2	1	1	1	1	MN	1	1	0	1	0	0	1	84.5	174	27.9099	1	1	0	3	1	1	3
156	female	61	1	B	0	1	0	0	CcDEe	0	1	0	0	0	0	0	0	0	2	1	1	1	1	MN	1	1	0	1	0	1	1	55	156	22.6003	0	1	0	0	0	0	3
157	female	72	1	A	1	0	0	0	CcDEe	0	1	0	0	0	0	0	0	0	2	1	1	1	1	MN	1	1	0	1	0	1	0	64.1	156	26.3396	1	0	0	2	1	1	0
158	Male	5	0	A	1	0	0	0	CCDee	1	0	0	0	0	0	0	0	0	1	1	0	0	1	MM	1	0	1	0	0	0	1	23.5	120	16.3194	0	0	0	3	1	1	3
159	female	45	0	O	0	0	1	0	CCDee	1	0	0	0	0	0	0	0	0	1	1	0	0	1	MN	1	1	0	1	0	0	1	52	155	21.6441	0	0	0	3	1	1	3
160	Male	62	1	B	0	1	0	0	ccDEe	0	0	0	0	1	0	0	0	1	5	0	1	1	1	MM	1	0	1	0	0	1	1	77	165	28.2828	1	0	0	0	0	0	3
161	Male	49	0	O	0	0	1	0	CCDee	1	0	0	0	0	0	0	0	0	1	1	0	0	1	MM	1	0	1	0	0	0	1	80	178	25.2493	1	0	0	0	0	0	4
162	female	54	0	A	1	0	0	0	ccDEE	0	0	0	1	0	0	0	0	0	4	0	1	1	0	MN	1	1	0	1	0	0	1	59	154	24.8777	1	0	0	3	1	1	3
163	female	30	0	A	1	0	0	0	CCDee	1	0	0	0	0	0	0	0	0	1	1	0	0	1	MN	1	1	0	1	0	0	1	72.5	175	23.6735	1	0	0	2	1	1	3
164	female	21	0	O	0	0	1	0	CCDee	1	0	0	0	0	0	0	0	0	1	1	0	0	1	MM	1	0	1	0	0	0	1	60	164	22.3081	0	0	0	5	1	0	1
165	Male	45	0	O	0	0	1	0	CCDee	1	0	0	0	0	0	0	0	0	1	1	0	0	1	NN	0	1	0	0	1	0	1	64	162	24.3865	1	0	0	3	1	1	3
166	Male	60	1	A	1	0	0	0	ccDEE	0	0	0	1	0	0	0	0	0	4	0	1	1	0	MN	1	1	0	1	0	1	1	64.2	178	20.2626	0	1	1	3	1	1	3
167	female	46	0	AB	0	0	0	1	CcDEe	0	1	0	0	0	0	0	0	0	2	1	1	1	1	MM	1	0	1	0	0	0	1	58	158	23.2335	0	1	0	2	1	1	3
168	female	26	0	A	1	0	0	0	ccDEE	0	0	0	1	0	0	0	0	0	4	0	1	1	0	MM	1	0	1	0	0	0	1	58	166	21.048	0	0	0	2	1	1	3
169	female	74	1	A	1	0	0	0	CcDee	0	0	1	0	0	0	0	0	0	3	1	1	0	1	MN	1	1	0	1	0	0	1	54	162	20.5761	0	1	1	5	1	0	2
170	female	44	0	B	0	1	0	0	CcDEe	0	1	0	0	0	0	0	0	0	2	1	1	1	1	MN	1	1	0	1	0	0	1	65	160	25.3906	1	0	0	3	1	1	3
171	female	29	0	AB	0	0	0	1	CcDEe	0	1	0	0	0	0	0	0	0	2	1	1	1	1	MM	1	0	1	0	0	0	0	50	158	20.0288	0	0	0	4	1	1	0
172	female	76	1	A	1	0	0	0	CcDEe	0	1	0	0	0	0	0	0	0	2	1	1	1	1	MM	1	0	1	0	0	0	1	51	157	20.6905	0	0	0	2	1	1	3
173	Male	68	1	A	1	0	0	0	CcDEe	0	1	0	0	0	0	0	0	0	2	1	1	1	1	MM	1	0	1	0	0	0	1	70	166	25.4028	1	0	0	0	0	0	3
174	female	58	1	A	1	0	0	0	CCDee	1	0	0	0	0	0	0	0	0	1	1	0	0	1	MM	1	0	1	0	0	0	1	51	155	21.2279	0	1	0	3	1	1	3
175	Male	59	1	A	1	0	0	0	CcDEe	0	1	0	0	0	0	0	0	0	2	1	1	1	1	MN	1	1	0	1	0	1	0	85.1	173	28.434	1	0	0	5	1	0	0
176	female	50	0	A	1	0	0	0	CcDEe	0	1	0	0	0	0	0	0	0	2	1	1	1	1	MM	1	0	1	0	0	0	1	60	160	23.4375	1	0	0	2	1	1	3
177	Male	39	0	A	1	0	0	0	CCDee	1	0	0	0	0	0	0	0	0	1	1	0	0	1	MM	1	0	1	0	0	0	1	72	165	26.4463	1	0	1	3	1	1	3
178	Male	68	1	A	1	0	0	0	ccDEe	0	0	0	0	1	0	0	0	1	5	0	1	1	1	MM	1	0	1	0	0	0	1	57.8	165	21.2305	0	0	0	5	1	0	2
179	female	76	1	O	0	0	1	0	CcDEe	0	1	0	0	0	0	0	0	0	2	1	1	1	1	MN	1	1	0	1	0	0	1	55	160	21.4844	0	0	0	5	1	0	3
180	Male	75	1	B	0	1	0	0	CCDee	1	0	0	0	0	0	0	0	0	1	1	0	0	1	NN	0	1	0	0	1	1	1	54.5	162	20.7667	0	1	0	0	0	0	2
181	Male	55	0	O	0	0	1	0	CCDee	1	0	0	0	0	0	0	0	0	1	1	0	0	1	MN	1	1	0	1	0	1	1	74.9	170	25.917	1	0	0	4	1	1	3
182	female	51	0	O	0	0	1	0	CCDee	1	0	0	0	0	0	0	0	0	1	1	0	0	1	MM	1	0	1	0	0	0	1	61.6	160	24.0625	1	1	0	2	1	1	3
183	female	67	1	O	0	0	1	0	CcDEe	0	1	0	0	0	0	0	0	0	2	1	1	1	1	NN	0	1	0	0	1	0	1	55.7	157	22.5973	0	1	1	0	0	0	3
184	Male	73	1	O	0	0	1	0	CcDEe	0	1	0	0	0	0	0	0	0	2	1	1	1	1	MM	1	0	1	0	0	0	1	58.9	165	21.6345	0	1	0	5	1	0	3
185	Male	50	0	O	0	0	1	0	CcDEe	0	1	0	0	0	0	0	0	0	2	1	1	1	1	MN	1	1	0	1	0	0	1	55	170	19.0311	0	1	0	3	1	1	3
186	female	84	1	A	1	0	0	0	CcDEe	0	1	0	0	0	0	0	0	0	2	1	1	1	1	MN	1	1	0	1	0	0	1	62.5	155	26.0146	1	1	0	0	0	0	3
187	female	77	1	AB	0	0	0	1	CcDee	0	0	1	0	0	0	0	0	0	3	1	1	0	1	MN	1	1	0	1	0	0	0	58	155	24.1415	1	1	0	0	0	0	0
188	female	65	1	A	1	0	0	0	CCDee	1	0	0	0	0	0	0	0	0	1	1	0	0	1	NN	0	1	0	0	1	1	1	70	150	31.1111	1	1	1	0	0	0	3
189	female	76	1	A	1	0	0	0	CCDee	1	0	0	0	0	0	0	0	0	1	1	0	0	1	MN	1	1	0	1	0	0	1	49.5	153	21.1457	0	0	0	3	1	1	2
190	female	74	1	AB	0	0	0	1	CcDEe	0	1	0	0	0	0	0	0	0	2	1	1	1	1	MN	1	1	0	1	0	0	1	65	156	26.7094	1	1	0	2	1	1	3
191	female	53	0	O	0	0	1	0	CCDee	1	0	0	0	0	0	0	0	0	1	1	0	0	1	NN	0	1	0	0	1	0	1	49	153	20.9321	0	0	1	3	1	1	2
192	Male	64	1	O	0	0	1	0	CcDEe	0	1	0	0	0	0	0	0	0	2	1	1	1	1	MN	1	1	0	1	0	0	1	70	170	24.2215	1	0	0	2	1	1	3
193	Male	70	1	A	1	0	0	0	CCDee	1	0	0	0	0	0	0	0	0	1	1	0	0	1	MM	1	0	1	0	0	1	1	65	178	20.5151	0	0	0	3	1	1	2
194	Male	61	1	O	0	0	1	0	CcDEe	0	1	0	0	0	0	0	0	0	2	1	1	1	1	MM	1	0	1	0	0	0	1	75	173	25.0593	1	1	0	2	1	1	3
195	female	64	1	O	0	0	1	0	ccDEe	0	0	0	0	1	0	0	0	1	5	0	1	1	1	NN	0	1	0	0	1	1	1	65.6	155	27.3049	1	0	0	3	1	1	3
196	Male	68	1	AB	0	0	0	1	CcDEe	0	1	0	0	0	0	0	0	0	2	1	1	1	1	NN	0	1	0	0	1	0	1	82	176	26.4721	1	1	0	1	1	1	3
197	Male	73	1	AB	0	0	0	1	ccDEE	0	0	0	1	0	0	0	0	0	4	0	1	1	0	MN	1	1	0	1	0	0	1	75	165	27.5482	1	1	0	2	1	1	3
198	Male	70	1	B	0	1	0	0	CcDEe	0	1	0	0	0	0	0	0	0	2	1	1	1	1	NN	0	1	0	0	1	0	1	83	178	26.1962	1	1	0	2	1	1	3
199	female	69	1	A	1	0	0	0	CCDee	1	0	0	0	0	0	0	0	0	1	1	0	0	1	NN	0	1	0	0	1	1	1	56	157	22.719	0	0	0	4	1	1	3
200	female	29	0	A	1	0	0	0	CcDEe	0	1	0	0	0	0	0	0	0	2	1	1	1	1	MN	1	1	0	1	0	0	1	53	156	21.7784	0	0	0	3	1	1	3
201	Male	85	1	B	0	1	0	0	CcDEe	0	1	0	0	0	0	0	0	0	2	1	1	1	1	MN	1	1	0	1	0	0	1	57	172	19.2672	0	1	0	5	1	0	3
202	female	86	1	AB	0	0	0	1	CCDee	1	0	0	0	0	0	0	0	0	1	1	0	0	1	MN	1	1	0	1	0	0	1	60	154	25.2994	1	1	1	5	1	0	3
203	female	67	1	O	0	0	1	0	ccDEE	0	0	0	1	0	0	0	0	0	4	0	1	1	0	MM	1	0	1	0	0	0	1	55	158	22.0317	0	0	0	3	1	1	3
204	Male	84	1	A	1	0	0	0	CcDEe	0	1	0	0	0	0	0	0	0	2	1	1	1	1	MN	1	1	0	1	0	0	1	50.5	155	21.0198	0	0	0	1	1	1	2
205	Male	76	1	A	1	0	0	0	CcDEe	0	1	0	0	0	0	0	0	0	2	1	1	1	1	MM	1	0	1	0	0	0	1	50	170	17.301	0	0	0	0	0	0	3
206	Male	59	1	AB	0	0	0	1	CcDEe	0	1	0	0	0	0	0	0	0	2	1	1	1	1	MN	1	1	0	1	0	0	1	78.5	173	26.2287	1	1	0	0	0	0	3
207	female	26	0	B	0	1	0	0	CCDee	1	0	0	0	0	0	0	0	0	1	1	0	0	1	MM	1	0	1	0	0	0	1	57.5	161	22.1828	0	0	0	2	1	1	3
208	Male	71	1	O	0	0	1	0	CCDee	1	0	0	0	0	0	0	0	0	1	1	0	0	1	MM	1	0	1	0	0	0	1	76	174	25.1024	1	1	1	0	0	0	3
209	female	32	0	AB	0	0	0	1	CCDee	1	0	0	0	0	0	0	0	0	1	1	0	0	1	MN	1	1	0	1	0	0	1	60	153	25.6312	1	0	0	3	1	1	3
210	Male	62	1	B	0	1	0	0	CcDEe	0	1	0	0	0	0	0	0	0	2	1	1	1	1	NN	0	1	0	0	1	1	0	68	180	20.9877	0	0	0	0	0	0	0
211	Male	47	0	B	0	1	0	0	ccDEE	0	0	0	1	0	0	0	0	0	4	0	1	1	0	MM	1	0	1	0	0	0	1	74.5	175	24.3265	1	0	1	0	0	0	3
212	Male	47	0	A	1	0	0	0	CCDee	1	0	0	0	0	0	0	0	0	1	1	0	0	1	MM	1	0	1	0	0	0	1	69.2	167	24.8127	1	0	0	0	0	0	2
213	Male	82	1	B	0	1	0	0	CcDEe	0	1	0	0	0	0	0	0	0	2	1	1	1	1	MN	1	1	0	1	0	0	0	76	163	28.6048	1	1	0	3	1	1	0
214	female	45	0	A	1	0	0	0	CcDEe	0	1	0	0	0	0	0	0	0	2	1	1	1	1	MN	1	1	0	1	0	0	1	63	150	28	1	0	0	2	1	1	3
215	female	30	0	AB	0	0	0	1	CCDee	1	0	0	0	0	0	0	0	0	1	1	0	0	1	NN	0	1	0	0	1	0	1	47	162	17.9089	0	0	0	4	1	1	3
216	female	53	0	AB	0	0	0	1	CCDee	1	0	0	0	0	0	0	0	0	1	1	0	0	1	MM	1	0	1	0	0	0	1	64	160	25	1	0	0	5	1	0	3
217	Male	21	0	A	1	0	0	0	CcDEe	0	1	0	0	0	0	0	0	0	2	1	1	1	1	MN	1	1	0	1	0	0	1	77.5	190	21.4681	0	0	0	0	0	0	3
218	female	55	0	A	1	0	0	0	CCDee	1	0	0	0	0	0	0	0	0	1	1	0	0	1	MM	1	0	1	0	0	0	1	60	158	24.0346	1	0	0	3	1	1	2
219	Male	62	1	B	0	1	0	0	CCDee	1	0	0	0	0	0	0	0	0	1	1	0	0	1	MM	1	0	1	0	0	1	1	57	177	18.194	0	0	0	5	1	0	3
220	female	52	0	B	0	1	0	0	CcDEe	0	1	0	0	0	0	0	0	0	2	1	1	1	1	MN	1	1	0	1	0	0	1	78.5	170	27.1626	1	0	0	1	1	1	3
221	female	56	0	A	1	0	0	0	CCDee	1	0	0	0	0	0	0	0	0	1	1	0	0	1	MM	1	0	1	0	0	0	1	49	157	19.8791	0	0	0	0	0	0	3
222	Male	48	0	AB	0	0	0	1	CcDEe	0	1	0	0	0	0	0	0	0	2	1	1	1	1	MN	1	1	0	1	0	0	1	80	170	27.6817	1	1	0	2	1	1	3
223	Male	25	0	B	0	1	0	0	CcDEe	0	1	0	0	0	0	0	0	0	2	1	1	1	1	NN	0	1	0	0	1	1	1	100	182	30.1896	1	0	0	0	0	0	2
224	Male	49	0	O	0	0	1	0	CCDee	1	0	0	0	0	0	0	0	0	1	1	0	0	1	MN	1	1	0	1	0	0	1	55	165	20.202	0	0	0	2	1	1	3
225	Male	9	0	AB	0	0	0	1	CcDEe	0	1	0	0	0	0	0	0	0	2	1	1	1	1	MN	1	1	0	1	0	0	1	40	139	20.7029	0	0	0	3	1	1	2
226	female	53	0	A	1	0	0	0	CcDee	0	0	1	0	0	0	0	0	0	3	1	1	0	1	MM	1	0	1	0	0	0	1	75	160	29.2969	1	0	0	4	1	1	3
227	female	63	1	O	0	0	1	0	CCDee	1	0	0	0	0	0	0	0	0	1	1	0	0	1	NN	0	1	0	0	1	0	0	62	163	23.3355	0	0	0	2	1	1	0
228	female	71	1	A	1	0	0	0	CCDee	1	0	0	0	0	0	0	0	0	1	1	0	0	1	MM	1	0	1	0	0	0	1	53	160	20.7031	0	0	0	0	0	0	3
229	Male	73	1	B	0	1	0	0	CcDee	0	0	1	0	0	0	0	0	0	3	1	1	0	1	NN	0	1	0	0	1	1	1	63	165	23.1405	0	1	0	3	1	1	2
230	female	48	0	B	0	1	0	0	CcDEe	0	1	0	0	0	0	0	0	0	2	1	1	1	1	NN	0	1	0	0	1	1	1	68.7	165	25.2342	1	0	0	0	0	0	3
231	female	57	0	A	1	0	0	0	CCDEe	0	0	0	0	0	1	0	0	1	6	1	0	1	1	MN	1	1	0	1	0	0	1	57	155	23.7253	1	0	0	5	1	0	3
232	female	76	1	O	0	0	1	0	CCDee	1	0	0	0	0	0	0	0	0	1	1	0	0	1	MM	1	0	1	0	0	0	1	53.9	152	23.3293	0	0	0	0	0	0	3
233	female	54	0	A	1	0	0	0	CCDee	1	0	0	0	0	0	0	0	0	1	1	0	0	1	NN	0	1	0	0	1	0	1	65	156	26.7094	1	0	0	3	1	1	3
234	Male	63	1	A	1	0	0	0	CcDEe	0	1	0	0	0	0	0	0	0	2	1	1	1	1	MM	1	0	1	0	0	1	1	66.5	168	23.5615	1	0	0	4	1	1	3
235	Male	32	0	O	0	0	1	0	CCDee	1	0	0	0	0	0	0	0	0	1	1	0	0	1	MM	1	0	1	0	0	0	1	80	170	27.6817	1	0	0	3	1	1	3
236	female	77	1	O	0	0	1	0	CcDEe	0	1	0	0	0	0	0	0	0	2	1	1	1	1	NN	0	1	0	0	1	0	1	65	165	23.8751	1	1	0	5	1	0	2
237	female	76	1	AB	0	0	0	1	CCDee	1	0	0	0	0	0	0	0	0	1	1	0	0	1	MN	1	1	0	1	0	1	1	45	153	19.2234	0	0	0	0	0	0	3
238	Male	53	0	B	0	1	0	0	CCDee	1	0	0	0	0	0	0	0	0	1	1	0	0	1	MN	1	1	0	1	0	0	1	55.5	173	18.5439	0	0	0	4	1	1	3
239	Male	42	0	O	0	0	1	0	CCDee	1	0	0	0	0	0	0	0	0	1	1	0	0	1	MN	1	1	0	1	0	0	1	65	173	21.7181	0	0	0	2	1	1	3
240	female	10	0	B	0	1	0	0	CCDee	1	0	0	0	0	0	0	0	0	1	1	0	0	1	NN	0	1	0	0	1	0	1	31	145	14.7444	0	0	0	3	1	1	2
241	Male	51	0	O	0	0	1	0	CCDee	1	0	0	0	0	0	0	0	0	1	1	0	0	1	MM	1	0	1	0	0	1	1	61.1	180	18.858	0	0	0	0	0	0	3
242	Male	5	0	A	1	0	0	0	CCDee	1	0	0	0	0	0	0	0	0	1	1	0	0	1	MN	1	1	0	1	0	0	1	20	120	13.8889	0	0	0	0	0	0	2
243	female	4	0	A	1	0	0	0	CcDEe	0	1	0	0	0	0	0	0	0	2	1	1	1	1	MN	1	1	0	1	0	0	0	28	99	28.5685	1	0	0	2	1	1	0
244	Male	18	0	A	1	0	0	0	CcDEe	0	1	0	0	0	0	0	0	0	2	1	1	1	1	MN	1	1	0	1	0	0	1	55	180	16.9753	0	0	0	2	1	1	3
245	female	31	0	AB	0	0	0	1	CCDee	1	0	0	0	0	0	0	0	0	1	1	0	0	1	MN	1	1	0	1	0	0	1	51	156	20.9566	0	0	0	3	1	1	2
246	Male	51	0	A	1	0	0	0	CcDEe	0	1	0	0	0	0	0	0	0	2	1	1	1	1	MN	1	1	0	1	0	0	1	64.4	166	23.3706	0	0	0	5	1	0	3
247	Male	64	1	O	0	0	1	0	CCDee	1	0	0	0	0	0	0	0	0	1	1	0	0	1	MN	1	1	0	1	0	0	1	72.8	162	27.7397	1	1	0	4	1	1	3
248	female	51	0	A	1	0	0	0	CCDee	1	0	0	0	0	0	0	0	0	1	1	0	0	1	MN	1	1	0	1	0	0	1	88.2	171	30.1631	1	1	0	4	1	1	3
249	female	49	0	AB	0	0	0	1	CCDee	1	0	0	0	0	0	0	0	0	1	1	0	0	1	NN	0	1	0	0	1	0	1	61	160	23.8281	1	0	0	3	1	1	3
250	Male	45	0	O	0	0	1	0	ccDEE	0	0	0	1	0	0	0	0	0	4	0	1	1	0	NN	0	1	0	0	1	0	1	60.2	175	19.6571	0	0	0	5	1	0	3
251	Male	59	1	O	0	0	1	0	CcDEE	0	0	0	0	0	0	0	1	1	8	1	1	1	0	MN	1	1	0	1	0	0	1	77	168	27.2817	1	1	0	1	1	1	3
252	Male	33	0	O	0	0	1	0	CCDee	1	0	0	0	0	0	0	0	0	1	1	0	0	1	MN	1	1	0	1	0	0	1	70	170	24.2215	1	0	0	4	1	1	3
253	Male	7	0	AB	0	0	0	1	CcDEe	0	1	0	0	0	0	0	0	0	2	1	1	1	1	MN	1	1	0	1	0	0	1	20	116	14.8633	0	0	0	5	1	0	3
254	female	37	0	B	0	1	0	0	CcDEe	0	1	0	0	0	0	0	0	0	2	1	1	1	1	MN	1	1	0	1	0	1	1	47.5	160	18.5547	0	0	0	3	1	1	3
255	female	39	0	O	0	0	1	0	CcDEe	0	1	0	0	0	0	0	0	0	2	1	1	1	1	MN	1	1	0	1	0	0	1	55	158	22.0317	0	0	0	0	0	0	3
256	Male	58	1	O	0	0	1	0	CCDee	1	0	0	0	0	0	0	0	0	1	1	0	0	1	MN	1	1	0	1	0	1	1	82.6	172	27.9205	1	0	0	1	1	1	2
257	female	40	0	O	0	0	1	0	CCDee	1	0	0	0	0	0	0	0	0	1	1	0	0	1	MN	1	1	0	1	0	0	1	52	150	23.1111	0	0	0	1	1	1	3
258	Male	44	0	A	1	0	0	0	CcDEe	0	1	0	0	0	0	0	0	0	2	1	1	1	1	MN	1	1	0	1	0	0	1	79	176	25.5036	1	0	0	4	1	1	3
259	female	40	0	B	0	1	0	0	CcDee	0	0	1	0	0	0	0	0	0	3	1	1	0	1	NN	0	1	0	0	1	1	1	77	170	26.6436	1	0	0	5	1	0	3
260	Male	52	0	B	0	1	0	0	CcDEe	0	1	0	0	0	0	0	0	0	2	1	1	1	1	MN	1	1	0	1	0	0	1	65.7	168	23.2781	0	0	0	0	0	0	3
261	Male	52	0	O	0	0	1	0	CcDEe	0	1	0	0	0	0	0	0	0	2	1	1	1	1	MN	1	1	0	1	0	0	1	69.8	172	23.5938	1	0	0	0	0	0	3
262	female	34	0	AB	0	0	0	1	CcDEe	0	1	0	0	0	0	0	0	0	2	1	1	1	1	NN	0	1	0	0	1	0	1	51	160	19.9219	0	0	0	1	1	1	3
263	female	25	0	B	0	1	0	0	CCDee	1	0	0	0	0	0	0	0	0	1	1	0	0	1	NN	0	1	0	0	1	0	1	56	161	21.6041	0	0	0	5	1	0	3
264	female	31	0	B	0	1	0	0	CCDee	1	0	0	0	0	0	0	0	0	1	1	0	0	1	NN	0	1	0	0	1	0	1	60	160	23.4375	1	0	0	3	1	1	3
265	female	35	0	A	1	0	0	0	CcDEe	0	1	0	0	0	0	0	0	0	2	1	1	1	1	MN	1	1	0	1	0	0	1	66	158	26.4381	1	0	0	1	1	1	2
266	female	54	0	A	1	0	0	0	CcDEe	0	1	0	0	0	0	0	0	0	2	1	1	1	1	MM	1	0	1	0	0	1	1	56.9	161	21.9513	0	0	0	5	1	0	4
267	Male	73	1	B	0	1	0	0	CCDee	1	0	0	0	0	0	0	0	0	1	1	0	0	1	MN	1	1	0	1	0	0	1	48	162	18.2899	0	0	0	0	0	0	2
268	Male	75	1	O	0	0	1	0	CcDEe	0	1	0	0	0	0	0	0	0	2	1	1	1	1	NN	0	1	0	0	1	0	1	70	170	24.2215	1	1	0	1	1	1	3
269	Male	39	0	O	0	0	1	0	CcDEe	0	1	0	0	0	0	0	0	0	2	1	1	1	1	MN	1	1	0	1	0	0	1	90	174	29.7265	1	0	0	3	1	1	3
270	female	57	0	B	0	1	0	0	CCDee	1	0	0	0	0	0	0	0	0	1	1	0	0	1	MN	1	1	0	1	0	0	1	59	168	20.9042	0	0	0	5	1	0	2
271	Male	56	0	O	0	0	1	0	CcDee	0	0	1	0	0	0	0	0	0	3	1	1	0	1	MN	1	1	0	1	0	0	1	81.5	169	28.5354	1	1	0	5	1	0	3
272	female	55	0	B	0	1	0	0	CcDee	0	0	1	0	0	0	0	0	0	3	1	1	0	1	MN	1	1	0	1	0	1	1	65.5	168	23.2072	0	0	0	3	1	1	3
273	Male	24	0	B	0	1	0	0	ccDEE	0	0	0	1	0	0	0	0	0	4	0	1	1	0	MM	1	0	1	0	0	0	1	65.9	172	22.2756	0	0	0	1	1	1	3
274	female	45	0	O	0	0	1	0	CcDEe	0	1	0	0	0	0	0	0	0	2	1	1	1	1	NN	0	1	0	0	1	0	1	60	162	22.8624	0	0	0	1	1	1	3
275	female	57	0	A	1	0	0	0	CcDEe	0	1	0	0	0	0	0	0	0	2	1	1	1	1	NN	0	1	0	0	1	1	1	59	167	21.1553	0	0	0	2	1	1	3
276	female	50	0	O	0	0	1	0	CCDee	1	0	0	0	0	0	0	0	0	1	1	0	0	1	MN	1	1	0	1	0	0	1	53	156	21.7784	0	0	0	3	1	1	3
277	female	66	1	O	0	0	1	0	ccDEE	0	0	0	1	0	0	0	0	0	4	0	1	1	0	MM	1	0	1	0	0	0	1	54	155	22.4766	0	0	0	0	0	0	3
278	Male	76	1	B	0	1	0	0	CcDee	0	0	1	0	0	0	0	0	0	3	1	1	0	1	MN	1	1	0	1	0	0	0	64.4	155	26.8054	1	1	1	1	1	1	0
279	female	65	1	O	0	0	1	0	CCDee	1	0	0	0	0	0	0	0	0	1	1	0	0	1	MM	1	0	1	0	0	0	1	54	155	22.4766	0	1	0	2	1	1	3
280	female	64	1	B	0	1	0	0	CcDee	0	0	1	0	0	0	0	0	0	3	1	1	0	1	NN	0	1	0	0	1	0	1	70	164	26.0262	1	1	0	0	0	0	3
281	female	61	1	A	1	0	0	0	CcDEe	0	1	0	0	0	0	0	0	0	2	1	1	1	1	MN	1	1	0	1	0	1	1	65.4	155	27.2216	1	0	0	3	1	1	3
282	Male	28	0	A	1	0	0	0	CCDEe	0	0	0	0	0	1	0	0	1	6	1	0	1	1	MN	1	1	0	1	0	0	1	60	174	19.8177	0	0	0	5	1	0	3
283	Male	69	1	O	0	0	1	0	CCDee	1	0	0	0	0	0	0	0	0	1	1	0	0	1	NN	0	1	0	0	1	0	0	60	165	22.0386	0	0	0	2	1	1	0
284	female	71	1	B	0	1	0	0	CCDee	1	0	0	0	0	0	0	0	0	1	1	0	0	1	MN	1	1	0	1	0	1	1	60	158	24.0346	1	1	0	3	1	1	3
285	Male	80	1	B	0	1	0	0	CcDEe	0	1	0	0	0	0	0	0	0	2	1	1	1	1	MN	1	1	0	1	0	0	1	67.2	167	24.0955	1	1	0	0	0	0	3
286	Male	56	0	B	0	1	0	0	ccDEE	0	0	0	1	0	0	0	0	0	4	0	1	1	0	MM	1	0	1	0	0	0	1	66	172	22.3094	0	0	0	2	1	1	3
287	Male	66	1	A	1	0	0	0	CCDee	1	0	0	0	0	0	0	0	0	1	1	0	0	1	MN	1	1	0	1	0	0	1	75.8	171	25.9225	1	1	0	0	0	0	3
288	Male	43	0	A	1	0	0	0	CcDEe	0	1	0	0	0	0	0	0	0	2	1	1	1	1	MN	1	1	0	1	0	1	1	121	177	38.6224	1	0	0	3	1	1	3
289	female	63	1	B	0	1	0	0	CCDee	1	0	0	0	0	0	0	0	0	1	1	0	0	1	NN	0	1	0	0	1	1	1	67	163	25.2174	1	1	1	5	1	0	3
290	female	85	1	O	0	0	1	0	CCDee	1	0	0	0	0	0	0	0	0	1	1	0	0	1	MM	1	0	1	0	0	0	1	52	154	21.9261	0	0	0	3	1	1	3
291	female	35	0	O	0	0	1	0	CCDee	1	0	0	0	0	0	0	0	0	1	1	0	0	1	MM	1	0	1	0	0	1	1	53	168	18.7783	0	0	0	4	1	1	3
292	female	69	1	A	1	0	0	0	CcDee	0	0	1	0	0	0	0	0	0	3	1	1	0	1	MN	1	1	0	1	0	0	1	74.8	165	27.4747	1	1	0	2	1	1	3
293	female	71	1	O	0	0	1	0	ccDEE	0	0	0	1	0	0	0	0	0	4	0	1	1	0	NN	0	1	0	0	1	0	1	57.9	148	26.4335	1	1	1	4	1	1	3
294	female	20	0	A	1	0	0	0	CCDee	1	0	0	0	0	0	0	0	0	1	1	0	0	1	MN	1	1	0	1	0	0	1	54	160	21.0938	0	0	0	0	0	0	3
295	female	45	0	A	1	0	0	0	CcDee	0	0	1	0	0	0	0	0	0	3	1	1	0	1	NN	0	1	0	0	1	1	1	55.5	155	23.1009	0	0	0	0	0	0	3
296	female	56	0	A	1	0	0	0	CcDee	0	0	1	0	0	0	0	0	0	3	1	1	0	1	MN	1	1	0	1	0	0	1	53	155	22.0604	0	0	0	5	1	0	3
297	Male	77	1	B	0	1	0	0	CcDEe	0	1	0	0	0	0	0	0	0	2	1	1	1	1	MM	1	0	1	0	0	1	1	56	166	20.3223	0	0	0	2	1	1	2
298	female	57	0	A	1	0	0	0	CcDEe	0	1	0	0	0	0	0	0	0	2	1	1	1	1	NN	0	1	0	0	1	0	1	62	165	22.7732	0	0	0	2	1	1	3
299	Male	66	1	B	0	1	0	0	ccDEe	0	0	0	0	1	0	0	0	1	5	0	1	1	1	MN	1	1	0	1	0	1	1	57.4	170	19.8616	0	0	0	0	0	0	3
300	Male	71	1	AB	0	0	0	1	CCDee	1	0	0	0	0	0	0	0	0	1	1	0	0	1	MM	1	0	1	0	0	0	1	63.3	171	21.6477	0	0	1	0	0	0	3
301	female	78	1	AB	0	0	0	1	CcDEe	0	1	0	0	0	0	0	0	0	2	1	1	1	1	MN	1	1	0	1	0	0	1	50	155	20.8117	0	0	0	0	0	0	1
302	female	46	0	O	0	0	1	0	CCDee	1	0	0	0	0	0	0	0	0	1	1	0	0	1	MM	1	0	1	0	0	0	1	43	151	18.8588	0	1	0	4	1	1	3
303	Male	56	0	O	0	0	1	0	CCDee	1	0	0	0	0	0	0	0	0	1	1	0	0	1	MN	1	1	0	1	0	1	1	61	170	21.1073	0	0	0	0	0	0	3
304	Male	69	1	B	0	1	0	0	CcDEe	0	1	0	0	0	0	0	0	0	2	1	1	1	1	MN	1	1	0	1	0	1	1	63	175	20.5714	0	0	0	5	1	0	3
305	Male	78	1	B	0	1	0	0	CCDee	1	0	0	0	0	0	0	0	0	1	1	0	0	1	MN	1	1	0	1	0	0	1	66	170	22.8374	0	1	0	3	1	1	3
306	female	69	1	A	1	0	0	0	CcDEe	0	1	0	0	0	0	0	0	0	2	1	1	1	1	MM	1	0	1	0	0	0	1	62.2	160	24.2969	1	0	0	3	1	1	3
307	Male	39	0	B	0	1	0	0	CcDEe	0	1	0	0	0	0	0	0	0	2	1	1	1	1	MN	1	1	0	1	0	0	1	70.4	175	22.9878	0	0	0	0	0	0	3
308	Male	67	1	A	1	0	0	0	ccDEe	0	0	0	0	1	0	0	0	1	5	0	1	1	1	MN	1	1	0	1	0	1	1	60	165	22.0386	0	0	0	4	1	1	3
309	female	65	1	O	0	0	1	0	CcDee	0	0	1	0	0	0	0	0	0	3	1	1	0	1	MN	1	1	0	1	0	0	1	63	170	21.7993	0	0	0	2	1	1	3
310	Male	72	1	A	1	0	0	0	CcDee	0	0	1	0	0	0	0	0	0	3	1	1	0	1	MM	1	0	1	0	0	0	1	67	166	24.3141	1	1	0	3	1	1	3
311	female	18	0	AB	0	0	0	1	ccDEE	0	0	0	1	0	0	0	0	0	4	0	1	1	0	MN	1	1	0	1	0	0	1	70	170	24.2215	1	0	0	0	0	0	3
312	female	56	0	O	0	0	1	0	CcDEe	0	1	0	0	0	0	0	0	0	2	1	1	1	1	MN	1	1	0	1	0	0	1	51	159	20.1733	0	0	0	3	1	1	2
313	Male	39	0	B	0	1	0	0	CCDee	1	0	0	0	0	0	0	0	0	1	1	0	0	1	MN	1	1	0	1	0	0	1	76.8	175	25.0776	1	0	1	0	0	0	3
314	Male	63	1	O	0	0	1	0	CcDEe	0	1	0	0	0	0	0	0	0	2	1	1	1	1	MN	1	1	0	1	0	1	1	58	170	20.0692	0	0	0	5	1	0	3
315	Male	70	1	B	0	1	0	0	ccDEE	0	0	0	1	0	0	0	0	0	4	0	1	1	0	MN	1	1	0	1	0	1	1	63	176	20.3383	0	0	0	4	1	1	3
316	Male	31	0	A	1	0	0	0	CCDee	1	0	0	0	0	0	0	0	0	1	1	0	0	1	MN	1	1	0	1	0	0	1	71	172	23.9995	1	0	0	2	1	1	3
317	Male	71	1	B	0	1	0	0	CcDEe	0	1	0	0	0	0	0	0	0	2	1	1	1	1	MN	1	1	0	1	0	0	1	70	170	24.2215	1	1	1	0	0	0	3
318	Male	77	1	B	0	1	0	0	ccDEE	0	0	0	1	0	0	0	0	0	4	0	1	1	0	NN	0	1	0	0	1	0	1	73.3	165	26.9238	1	0	0	3	1	1	3
319	Male	69	1	B	0	1	0	0	CCDee	1	0	0	0	0	0	0	0	0	1	1	0	0	1	MN	1	1	0	1	0	0	1	70.4	174	23.2527	0	1	0	0	0	0	3
320	female	40	0	B	0	1	0	0	CcDEe	0	1	0	0	0	0	0	0	0	2	1	1	1	1	MN	1	1	0	1	0	0	1	66	161	25.462	1	0	0	5	1	0	3
321	Male	51	0	AB	0	0	0	1	ccDEE	0	0	0	1	0	0	0	0	0	4	0	1	1	0	MN	1	1	0	1	0	0	1	60	168	21.2585	0	0	0	0	0	0	3
322	Male	71	1	O	0	0	1	0	CCDee	1	0	0	0	0	0	0	0	0	1	1	0	0	1	MN	1	1	0	1	0	0	0	80	175	26.1224	1	1	0	5	1	0	0
323	female	67	1	B	0	1	0	0	CCDee	1	0	0	0	0	0	0	0	0	1	1	0	0	1	NN	0	1	0	0	1	0	1	72.5	153	30.971	1	0	0	3	1	1	3
324	Male	76	1	A	1	0	0	0	ccDEE	0	0	0	1	0	0	0	0	0	4	0	1	1	0	NN	0	1	0	0	1	0	1	71.2	169	24.9291	1	1	1	3	1	1	3
325	Male	17	0	B	0	1	0	0	CcDEe	0	1	0	0	0	0	0	0	0	2	1	1	1	1	NN	0	1	0	0	1	0	1	60	175	19.5918	0	0	0	5	1	0	3
326	Male	36	0	A	1	0	0	0	CcDee	0	0	1	0	0	0	0	0	0	3	1	1	0	1	MN	1	1	0	1	0	0	1	71	171	24.281	1	0	0	4	1	1	3
327	Male	43	0	B	0	1	0	0	CCDee	1	0	0	0	0	0	0	0	0	1	1	0	0	1	MN	1	1	0	1	0	0	1	74	172	25.0135	1	0	0	4	1	1	3
328	Male	69	1	O	0	0	1	0	CcDEe	0	1	0	0	0	0	0	0	0	2	1	1	1	1	MN	1	1	0	1	0	1	1	58.8	179	18.3515	0	0	0	2	1	1	3
329	female	42	0	A	1	0	0	0	CCDee	1	0	0	0	0	0	0	0	0	1	1	0	0	1	NN	0	1	0	0	1	0	1	62	163	23.3355	0	0	0	0	0	0	3
330	female	48	0	O	0	0	1	0	CCDee	1	0	0	0	0	0	0	0	0	1	1	0	0	1	MM	1	0	1	0	0	1	1	65.2	154	27.492	1	0	0	2	1	1	3
331	Male	29	0	A	1	0	0	0	CcDEe	0	1	0	0	0	0	0	0	0	2	1	1	1	1	MN	1	1	0	1	0	0	1	75	170	25.9516	1	0	0	4	1	1	3
332	female	47	0	A	1	0	0	0	CCDee	1	0	0	0	0	0	0	0	0	1	1	0	0	1	MM	1	0	1	0	0	1	1	52.5	161	20.2538	0	0	0	3	1	1	3
333	female	78	1	A	1	0	0	0	CCDee	1	0	0	0	0	0	0	0	0	1	1	0	0	1	MM	1	0	1	0	0	1	1	55.6	156	22.8468	0	1	0	4	1	1	3
334	female	46	0	O	0	0	1	0	CcDEe	0	1	0	0	0	0	0	0	0	2	1	1	1	1	NN	0	1	0	0	1	0	1	50	158	20.0288	0	0	0	3	1	1	3
335	female	29	0	O	0	0	1	0	CCDee	1	0	0	0	0	0	0	0	0	1	1	0	0	1	MN	1	1	0	1	0	0	1	62	158	24.8358	1	0	0	4	1	1	3
336	Male	87	1	A	1	0	0	0	CCDee	1	0	0	0	0	0	0	0	0	1	1	0	0	1	MN	1	1	0	1	0	1	1	54	165	19.8347	0	1	0	0	0	0	1
337	Male	94	1	O	0	0	1	0	CCDee	1	0	0	0	0	0	0	0	0	1	1	0	0	1	NN	0	1	0	0	1	0	1	70	168	24.8016	1	0	0	5	1	0	3
338	Male	65	1	A	1	0	0	0	CcDEe	0	1	0	0	0	0	0	0	0	2	1	1	1	1	NN	0	1	0	0	1	0	0	60	160	23.4375	1	0	0	5	1	0	0
339	female	58	1	O	0	0	1	0	CcDee	0	0	1	0	0	0	0	0	0	3	1	1	0	1	NN	0	1	0	0	1	0	1	64.2	160	25.0781	1	1	0	0	0	0	3
340	female	68	1	A	1	0	0	0	CcDEe	0	1	0	0	0	0	0	0	0	2	1	1	1	1	MM	1	0	1	0	0	1	1	48.6	153	20.7612	0	1	0	2	1	1	3
341	Male	72	1	O	0	0	1	0	CcDEe	0	1	0	0	0	0	0	0	0	2	1	1	1	1	MN	1	1	0	1	0	0	1	66.5	167	23.8445	1	1	0	3	1	1	3
342	Male	57	0	A	1	0	0	0	CCDee	1	0	0	0	0	0	0	0	0	1	1	0	0	1	MN	1	1	0	1	0	0	0	104	180	32.0988	1	1	0	0	0	0	0
343	female	77	1	A	1	0	0	0	CCDee	1	0	0	0	0	0	0	0	0	1	1	0	0	1	MN	1	1	0	1	0	0	1	43	147	19.8991	0	0	0	0	0	0	2
344	female	65	1	O	0	0	1	0	CcDEe	0	1	0	0	0	0	0	0	0	2	1	1	1	1	MM	1	0	1	0	0	0	1	70	160	27.3438	1	0	0	0	0	0	3
345	Male	45	0	O	0	0	1	0	CCDee	1	0	0	0	0	0	0	0	0	1	1	0	0	1	MM	1	0	1	0	0	0	1	56	163	21.0772	0	0	0	0	0	0	3
346	Male	65	1	A	1	0	0	0	CcDEE	0	0	0	0	0	0	0	1	1	8	1	1	1	0	MN	1	1	0	1	0	0	1	81.5	178	25.7228	1	1	0	3	1	1	3
347	Male	78	1	O	0	0	1	0	CcDEe	0	1	0	0	0	0	0	0	0	2	1	1	1	1	NN	0	1	0	0	1	0	0	74	169	25.9095	1	1	1	0	0	0	0
348	Male	48	0	A	1	0	0	0	CcDEe	0	1	0	0	0	0	0	0	0	2	1	1	1	1	NN	0	1	0	0	1	0	1	61	173	20.3816	0	0	0	0	0	0	3
349	Male	22	0	O	0	0	1	0	CcDEe	0	1	0	0	0	0	0	0	0	2	1	1	1	1	MM	1	0	1	0	0	0	1	63.4	175	20.702	0	0	0	3	1	1	3
350	female	41	0	O	0	0	1	0	CcDee	0	0	1	0	0	0	0	0	0	3	1	1	0	1	MN	1	1	0	1	0	0	1	47	158	18.8271	0	0	0	4	1	1	3
351	female	49	0	A	1	0	0	0	CcDEe	0	1	0	0	0	0	0	0	0	2	1	1	1	1	NN	0	1	0	0	1	0	1	57.8	153	24.6914	1	1	0	3	1	1	3
352	female	41	0	A	1	0	0	0	CcDEe	0	1	0	0	0	0	0	0	0	2	1	1	1	1	MM	1	0	1	0	0	0	1	67	158	26.8386	1	0	0	5	1	0	3
353	female	73	1	A	1	0	0	0	ccDEE	0	0	0	1	0	0	0	0	0	4	0	1	1	0	NN	0	1	0	0	1	0	1	65	154	27.4077	1	0	1	5	1	0	3
354	female	67	1	A	1	0	0	0	CCDee	1	0	0	0	0	0	0	0	0	1	1	0	0	1	NN	0	1	0	0	1	1	1	48.5	145	23.0678	0	1	0	0	0	0	3
355	female	65	1	AB	0	0	0	1	CCDee	1	0	0	0	0	0	0	0	0	1	1	0	0	1	MN	1	1	0	1	0	1	1	51	150	22.6667	0	1	0	3	1	1	3
356	female	84	1	A	1	0	0	0	ccDEe	0	0	0	0	1	0	0	0	1	5	0	1	1	1	NN	0	1	0	0	1	0	1	50	165	18.3655	0	1	0	5	1	0	3
357	Male	69	1	O	0	0	1	0	CCDee	1	0	0	0	0	0	0	0	0	1	1	0	0	1	MM	1	0	1	0	0	0	1	70	162	26.6728	1	1	0	2	1	1	3
358	Male	78	1	B	0	1	0	0	CCDee	1	0	0	0	0	0	0	0	0	1	1	0	0	1	MN	1	1	0	1	0	0	1	80	167	28.6851	1	1	0	2	1	1	3
359	Male	69	1	AB	0	0	0	1	CcDee	0	0	1	0	0	0	0	0	0	3	1	1	0	1	NN	0	1	0	0	1	0	1	60	168	21.2585	0	0	0	0	0	0	3
360	Male	69	1	B	0	1	0	0	CcDEe	0	1	0	0	0	0	0	0	0	2	1	1	1	1	MN	1	1	0	1	0	1	1	65	165	23.8751	1	1	0	0	0	0	3
361	Male	60	1	A	1	0	0	0	CCDee	1	0	0	0	0	0	0	0	0	1	1	0	0	1	NN	0	1	0	0	1	0	1	62	170	21.4533	0	1	1	2	1	1	3
362	female	40	0	A	1	0	0	0	CCDee	1	0	0	0	0	0	0	0	0	1	1	0	0	1	NN	0	1	0	0	1	0	1	60	160	23.4375	1	0	0	2	1	1	3
363	female	48	0	B	0	1	0	0	CcDEe	0	1	0	0	0	0	0	0	0	2	1	1	1	1	MN	1	1	0	1	0	0	1	56	156	23.0112	0	0	0	4	1	1	3
364	Male	70	1	O	0	0	1	0	CCDee	1	0	0	0	0	0	0	0	0	1	1	0	0	1	MM	1	0	1	0	0	0	1	70	178	22.0932	0	0	0	0	0	0	3
365	Male	20	0	AB	0	0	0	1	CcDEe	0	1	0	0	0	0	0	0	0	2	1	1	1	1	MM	1	0	1	0	0	0	1	80	180	24.6914	1	0	0	3	1	1	3
366	Male	50	0	B	0	1	0	0	CcDEe	0	1	0	0	0	0	0	0	0	2	1	1	1	1	MN	1	1	0	1	0	0	1	75	179	23.4075	1	0	0	4	1	1	3
367	Male	50	0	AB	0	0	0	1	CcDEe	0	1	0	0	0	0	0	0	0	2	1	1	1	1	MN	1	1	0	1	0	0	1	79	169	27.6601	1	0	1	5	1	0	2
368	female	46	0	O	0	0	1	0	CCDee	1	0	0	0	0	0	0	0	0	1	1	0	0	1	MN	1	1	0	1	0	0	1	65	164	24.1672	1	0	0	5	1	0	3
369	Male	57	0	A	1	0	0	0	CcDee	0	0	1	0	0	0	0	0	0	3	1	1	0	1	MN	1	1	0	1	0	0	1	72	170	24.9135	1	0	0	0	0	0	3
370	Male	36	0	B	0	1	0	0	CCDee	1	0	0	0	0	0	0	0	0	1	1	0	0	1	MM	1	0	1	0	0	0	1	73.6	174	24.3097	1	0	0	2	1	1	3
371	female	85	1	B	0	1	0	0	ccDEE	0	0	0	1	0	0	0	0	0	4	0	1	1	0	NN	0	1	0	0	1	1	0	45.1	144	21.7496	0	1	0	5	1	0	0
372	female	45	0	AB	0	0	0	1	CCDee	1	0	0	0	0	0	0	0	0	1	1	0	0	1	MN	1	1	0	1	0	0	1	57	160	22.2656	0	0	0	4	1	1	3
373	Male	19	0	AB	0	0	0	1	CCDee	1	0	0	0	0	0	0	0	0	1	1	0	0	1	NN	0	1	0	0	1	0	1	80	175	26.1224	1	0	0	0	0	0	3
374	Male	49	0	A	1	0	0	0	CcDEe	0	1	0	0	0	0	0	0	0	2	1	1	1	1	MN	1	1	0	1	0	0	1	49	170	16.955	0	1	1	3	1	1	3
375	female	76	1	B	0	1	0	0	CCDee	1	0	0	0	0	0	0	0	0	1	1	0	0	1	MN	1	1	0	1	0	1	1	49	158	19.6283	0	0	0	0	0	0	3
376	female	67	1	O	0	0	1	0	CCDee	1	0	0	0	0	0	0	0	0	1	1	0	0	1	MN	1	1	0	1	0	0	1	67	160	26.1719	1	0	1	3	1	1	3
377	female	51	0	A	1	0	0	0	CcDEe	0	1	0	0	0	0	0	0	0	2	1	1	1	1	NN	0	1	0	0	1	0	1	66	160	25.7812	1	0	0	2	1	1	3
378	female	66	1	A	1	0	0	0	CcDee	0	0	1	0	0	0	0	0	0	3	1	1	0	1	MN	1	1	0	1	0	1	1	70	164	26.0262	1	1	0	5	1	0	3
379	female	62	1	B	0	1	0	0	CCDee	1	0	0	0	0	0	0	0	0	1	1	0	0	1	MM	1	0	1	0	0	1	1	60	158	24.0346	1	0	0	3	1	1	3
380	female	60	1	O	0	0	1	0	CCDee	1	0	0	0	0	0	0	0	0	1	1	0	0	1	NN	0	1	0	0	1	0	1	65	160	25.3906	1	0	0	3	1	1	3
381	female	60	1	O	0	0	1	0	CCDee	1	0	0	0	0	0	0	0	0	1	1	0	0	1	MN	1	1	0	1	0	0	1	65	155	27.0552	1	0	0	2	1	1	3
382	female	69	1	AB	0	0	0	1	CcDEe	0	1	0	0	0	0	0	0	0	2	1	1	1	1	MM	1	0	1	0	0	0	1	50	156	20.5457	0	0	0	0	0	0	3
383	Male	56	0	O	0	0	1	0	CcDEe	0	1	0	0	0	0	0	0	0	2	1	1	1	1	MN	1	1	0	1	0	0	1	58	173	19.3792	0	0	0	3	1	1	3
384	Male	38	0	A	1	0	0	0	CCDee	1	0	0	0	0	0	0	0	0	1	1	0	0	1	MN	1	1	0	1	0	0	1	80	175	26.1224	1	0	0	3	1	1	3
385	Male	33	0	AB	0	0	0	1	CcDEe	0	1	0	0	0	0	0	0	0	2	1	1	1	1	MN	1	1	0	1	0	1	1	92	172	31.0979	1	0	0	5	1	0	3
386	female	61	1	B	0	1	0	0	CCDee	1	0	0	0	0	0	0	0	0	1	1	0	0	1	MM	1	0	1	0	0	0	1	48.5	160	18.9453	0	0	0	4	1	1	3
387	female	60	1	AB	0	0	0	1	CcDEe	0	1	0	0	0	0	0	0	0	2	1	1	1	1	NN	0	1	0	0	1	1	1	65.2	162	24.8438	1	0	0	2	1	1	3
388	female	69	1	B	0	1	0	0	CcDEe	0	1	0	0	0	0	0	0	0	2	1	1	1	1	NN	0	1	0	0	1	0	0	77	165	28.2828	1	1	0	4	1	1	0
389	Male	56	0	B	0	1	0	0	CCDee	1	0	0	0	0	0	0	0	0	1	1	0	0	1	MM	1	0	1	0	0	0	1	71.5	173	23.8899	1	0	0	0	0	0	3
390	female	76	1	B	0	1	0	0	CcDEe	0	1	0	0	0	0	0	0	0	2	1	1	1	1	MN	1	1	0	1	0	0	1	68.9	150	30.6222	1	0	1	3	1	1	3
391	Male	68	1	B	0	1	0	0	CcDEe	0	1	0	0	0	0	0	0	0	2	1	1	1	1	MN	1	1	0	1	0	0	1	70.5	165	25.8953	1	0	0	2	1	1	3
392	Male	70	1	O	0	0	1	0	CCDee	1	0	0	0	0	0	0	0	0	1	1	0	0	1	MN	1	1	0	1	0	1	1	70.9	165	26.0422	1	1	0	5	1	0	3
393	female	35	0	AB	0	0	0	1	CcDEe	0	1	0	0	0	0	0	0	0	2	1	1	1	1	MM	1	0	1	0	0	1	1	50	163	18.8189	0	0	0	3	1	1	3
394	Male	75	1	O	0	0	1	0	CcDee	0	0	1	0	0	0	0	0	0	3	1	1	0	1	MM	1	0	1	0	0	1	1	84.3	173	28.1667	1	1	1	5	1	0	3
395	female	74	1	O	0	0	1	0	CCDee	1	0	0	0	0	0	0	0	0	1	1	0	0	1	MM	1	0	1	0	0	1	0	52	165	19.1001	0	1	0	2	1	1	0
396	Male	67	1	O	0	0	1	0	CCDee	1	0	0	0	0	0	0	0	0	1	1	0	0	1	MN	1	1	0	1	0	0	1	70	173	23.3887	1	1	1	5	1	0	3
397	Male	39	0	O	0	0	1	0	CCDee	1	0	0	0	0	0	0	0	0	1	1	0	0	1	MN	1	1	0	1	0	0	1	70	172	23.6614	1	0	0	3	1	1	3
398	Male	63	1	B	0	1	0	0	CCDee	1	0	0	0	0	0	0	0	0	1	1	0	0	1	NN	0	1	0	0	1	1	1	67.3	170	23.2872	0	0	1	3	1	1	2
399	Male	46	0	A	1	0	0	0	ccDEe	0	0	0	0	1	0	0	0	1	5	0	1	1	1	MN	1	1	0	1	0	0	1	64	170	22.1453	0	0	0	2	1	1	3
400	Male	46	0	B	0	1	0	0	CcDEe	0	1	0	0	0	0	0	0	0	2	1	1	1	1	NN	0	1	0	0	1	0	1	72	162	27.4348	1	0	0	4	1	1	3
401	female	58	1	A	1	0	0	0	CCDee	1	0	0	0	0	0	0	0	0	1	1	0	0	1	MN	1	1	0	1	0	0	1	66.9	158	26.7986	1	0	0	5	1	0	3
402	female	62	1	A	1	0	0	0	CcDee	0	0	1	0	0	0	0	0	0	3	1	1	0	1	MN	1	1	0	1	0	1	1	45.1	162	17.1849	0	0	0	4	1	1	3
403	Male	58	1	AB	0	0	0	1	CCDee	1	0	0	0	0	0	0	0	0	1	1	0	0	1	MM	1	0	1	0	0	1	1	61.7	175	20.1469	0	0	0	0	0	0	3
404	Male	55	0	B	0	1	0	0	CcDEe	0	1	0	0	0	0	0	0	0	2	1	1	1	1	NN	0	1	0	0	1	0	1	87	178	27.4587	1	0	0	0	0	0	1
405	Male	65	1	O	0	0	1	0	CcDEe	0	1	0	0	0	0	0	0	0	2	1	1	1	1	MM	1	0	1	0	0	0	1	62.5	170	21.6263	0	0	0	3	1	1	3
406	female	22	0	B	0	1	0	0	CcDEe	0	1	0	0	0	0	0	0	0	2	1	1	1	1	MM	1	0	1	0	0	0	1	60	157	24.3418	1	0	0	0	0	0	3
407	Male	59	1	A	1	0	0	0	CCDee	1	0	0	0	0	0	0	0	0	1	1	0	0	1	MN	1	1	0	1	0	1	0	57.5	176	18.5628	0	0	0	0	0	0	0
408	Male	64	1	O	0	0	1	0	CCDee	1	0	0	0	0	0	0	0	0	1	1	0	0	1	MM	1	0	1	0	0	0	1	63.3	166	22.9714	0	0	0	4	1	1	3
409	Male	47	0	B	0	1	0	0	ccDEE	0	0	0	1	0	0	0	0	0	4	0	1	1	0	MN	1	1	0	1	0	0	1	65	171	22.2291	0	1	0	4	1	1	3
410	Male	34	0	B	0	1	0	0	CCDee	1	0	0	0	0	0	0	0	0	1	1	0	0	1	NN	0	1	0	0	1	0	1	53.2	158	21.3107	0	0	0	5	1	0	3
411	female	51	0	O	0	0	1	0	ccDEE	0	0	0	1	0	0	0	0	0	4	0	1	1	0	NN	0	1	0	0	1	0	1	59	158	23.634	1	1	0	5	1	0	3
412	Male	62	1	A	1	0	0	0	CCDee	1	0	0	0	0	0	0	0	0	1	1	0	0	1	NN	0	1	0	0	1	0	1	75	172	25.3515	1	0	1	0	0	0	2
413	female	54	0	O	0	0	1	0	CcDEe	0	1	0	0	0	0	0	0	0	2	1	1	1	1	MN	1	1	0	1	0	0	1	55	158	22.0317	0	0	0	2	1	1	3
414	female	67	1	B	0	1	0	0	CcDEe	0	1	0	0	0	0	0	0	0	2	1	1	1	1	NN	0	1	0	0	1	0	1	42.5	150	18.8889	0	1	1	3	1	1	3
415	Male	71	1	A	1	0	0	0	CCDEe	0	0	0	0	0	1	0	0	1	6	1	0	1	1	MN	1	1	0	1	0	0	1	65	160	25.3906	1	1	1	3	1	1	4
416	female	51	0	A	1	0	0	0	ccDEE	0	0	0	1	0	0	0	0	0	4	0	1	1	0	MM	1	0	1	0	0	1	1	64.6	160	25.2344	1	0	0	2	1	1	3
417	female	59	1	A	1	0	0	0	CCDee	1	0	0	0	0	0	0	0	0	1	1	0	0	1	MM	1	0	1	0	0	0	1	64	155	26.6389	1	0	0	5	1	0	3
418	Male	56	0	O	0	0	1	0	CCDee	1	0	0	0	0	0	0	0	0	1	1	0	0	1	MN	1	1	0	1	0	0	1	62.5	162	23.815	1	1	1	0	0	0	3
419	female	56	0	A	1	0	0	0	ccDEe	0	0	0	0	1	0	0	0	1	5	0	1	1	1	MN	1	1	0	1	0	0	1	58.1	153	24.8195	1	0	0	4	1	1	3
420	female	59	1	O	0	0	1	0	CCDee	1	0	0	0	0	0	0	0	0	1	1	0	0	1	MN	1	1	0	1	0	1	1	55	155	22.8928	0	1	1	3	1	1	3
421	female	37	0	A	1	0	0	0	CCDee	1	0	0	0	0	0	0	0	0	1	1	0	0	1	MM	1	0	1	0	0	0	0	50	158	20.0288	0	0	0	3	1	1	0
422	female	43	0	O	0	0	1	0	CCDee	1	0	0	0	0	0	0	0	0	1	1	0	0	1	MN	1	1	0	1	0	0	1	62	160	24.2188	1	0	0	2	1	1	3
423	Male	71	1	O	0	0	1	0	CcDee	0	0	1	0	0	0	0	0	0	3	1	1	0	1	MN	1	1	0	1	0	0	1	70	174	23.1206	0	0	1	0	0	0	3
424	Male	46	0	O	0	0	1	0	CCDee	1	0	0	0	0	0	0	0	0	1	1	0	0	1	MN	1	1	0	1	0	0	1	65.3	167	23.4142	1	0	0	4	1	1	3
425	female	59	1	B	0	1	0	0	CcDEe	0	1	0	0	0	0	0	0	0	2	1	1	1	1	MM	1	0	1	0	0	0	1	59.5	147	27.5348	1	1	1	3	1	1	3
426	Male	33	0	O	0	0	1	0	CcDEe	0	1	0	0	0	0	0	0	0	2	1	1	1	1	MM	1	0	1	0	0	0	1	70	172	23.6614	1	0	0	2	1	1	3
427	female	44	0	O	0	0	1	0	CcDEe	0	1	0	0	0	0	0	0	0	2	1	1	1	1	MN	1	1	0	1	0	0	1	52	160	20.3125	0	0	0	3	1	1	3
428	female	27	0	O	0	0	1	0	ccDEE	0	0	0	1	0	0	0	0	0	4	0	1	1	0	MM	1	0	1	0	0	0	1	52	155	21.6441	0	1	0	4	1	1	3
429	female	57	0	O	0	0	1	0	CCDee	1	0	0	0	0	0	0	0	0	1	1	0	0	1	NN	0	1	0	0	1	0	1	43	154	18.1312	0	0	0	5	1	0	3
430	female	27	0	A	1	0	0	0	CCDee	1	0	0	0	0	0	0	0	0	1	1	0	0	1	MM	1	0	1	0	0	0	1	65	167	23.3067	0	0	0	2	1	1	3
431	Male	46	0	O	0	0	1	0	CCDee	1	0	0	0	0	0	0	0	0	1	1	0	0	1	NN	0	1	0	0	1	0	1	68	165	24.977	1	0	0	3	1	1	3
432	female	65	1	B	0	1	0	0	CCDee	1	0	0	0	0	0	0	0	0	1	1	0	0	1	MN	1	1	0	1	0	0	1	65	160	25.3906	1	0	0	4	1	1	3
433	female	80	1	B	0	1	0	0	CcDEe	0	1	0	0	0	0	0	0	0	2	1	1	1	1	NN	0	1	0	0	1	1	1	55	154	23.1911	0	0	0	4	1	1	3
434	female	42	0	A	1	0	0	0	CCDee	1	0	0	0	0	0	0	0	0	1	1	0	0	1	MN	1	1	0	1	0	0	1	54.5	153	23.2816	0	0	0	4	1	1	3
435	female	36	0	O	0	0	1	0	CcDEe	0	1	0	0	0	0	0	0	0	2	1	1	1	1	MN	1	1	0	1	0	0	1	48.2	156	19.806	0	0	0	5	1	0	3
436	female	25	0	B	0	1	0	0	CcDEe	0	1	0	0	0	0	0	0	0	2	1	1	1	1	MM	1	0	1	0	0	1	1	55	160	21.4844	0	0	0	3	1	1	3
437	female	72	1	A	1	0	0	0	CcDEe	0	1	0	0	0	0	0	0	0	2	1	1	1	1	MN	1	1	0	1	0	0	1	65	165	23.8751	1	0	1	4	1	1	4
438	Male	39	0	A	1	0	0	0	CcDee	0	0	1	0	0	0	0	0	0	3	1	1	0	1	NN	0	1	0	0	1	0	1	68	170	23.5294	1	0	0	3	1	1	2
439	female	52	0	A	1	0	0	0	ccDEe	0	0	0	0	1	0	0	0	1	5	0	1	1	1	NN	0	1	0	0	1	0	1	62.5	150	27.7778	1	1	0	3	1	1	3
440	Male	42	0	A	1	0	0	0	CcDEe	0	1	0	0	0	0	0	0	0	2	1	1	1	1	NN	0	1	0	0	1	0	1	65.5	170	22.6644	0	0	0	3	1	1	3
441	Male	8	0	A	1	0	0	0	CCDee	1	0	0	0	0	0	0	0	0	1	1	0	0	1	MM	1	0	1	0	0	0	1	51	136	27.5735	1	0	0	0	0	0	2
442	Male	4	0	AB	0	0	0	1	CCDee	1	0	0	0	0	0	0	0	0	1	1	0	0	1	MN	1	1	0	1	0	0	1	11.5	95	12.7424	0	0	0	2	1	1	2
443	Male	62	1	O	0	0	1	0	CcDee	0	0	1	0	0	0	0	0	0	3	1	1	0	1	MN	1	1	0	1	0	0	1	70.5	175	23.0204	0	0	0	0	0	0	2
444	Male	65	1	O	0	0	1	0	CCDee	1	0	0	0	0	0	0	0	0	1	1	0	0	1	MN	1	1	0	1	0	0	1	72	167	25.8166	1	0	0	4	1	1	3
445	female	36	0	B	0	1	0	0	CCDee	1	0	0	0	0	0	0	0	0	1	1	0	0	1	NN	0	1	0	0	1	0	1	52	170	17.9931	0	0	0	3	1	1	3
446	Male	78	1	A	1	0	0	0	CCDee	1	0	0	0	0	0	0	0	0	1	1	0	0	1	MM	1	0	1	0	0	0	1	57.5	168	20.3727	0	0	0	2	1	1	3
447	female	60	1	A	1	0	0	0	CCDee	1	0	0	0	0	0	0	0	0	1	1	0	0	1	MN	1	1	0	1	0	0	1	50.8	159	20.0941	0	0	0	3	1	1	3
448	Male	38	0	B	0	1	0	0	CcDEe	0	1	0	0	0	0	0	0	0	2	1	1	1	1	MN	1	1	0	1	0	0	1	61.5	168	21.79	0	1	0	3	1	1	3
449	female	36	0	O	0	0	1	0	CcDee	0	0	1	0	0	0	0	0	0	3	1	1	0	1	MM	1	0	1	0	0	0	0	50	158	20.0288	0	0	0	4	1	1	0
450	Male	56	0	O	0	0	1	0	ccDEE	0	0	0	1	0	0	0	0	0	4	0	1	1	0	MN	1	1	0	1	0	0	1	85.3	177	27.2272	1	0	0	0	0	0	3
451	female	50	0	A	1	0	0	0	CCDee	1	0	0	0	0	0	0	0	0	1	1	0	0	1	NN	0	1	0	0	1	0	0	55	164	20.4491	0	0	0	5	1	0	0
452	Male	49	0	O	0	0	1	0	CcDEe	0	1	0	0	0	0	0	0	0	2	1	1	1	1	MN	1	1	0	1	0	0	1	65	170	22.4913	0	1	0	0	0	0	3
453	female	23	0	A	1	0	0	0	ccDEE	0	0	0	1	0	0	0	0	0	4	0	1	1	0	MN	1	1	0	1	0	0	1	54.5	162	20.7667	0	0	0	2	1	1	3
454	Male	71	1	A	1	0	0	0	CcDEE	0	0	0	0	0	0	0	1	1	8	1	1	1	0	MN	1	1	0	1	0	1	0	64.6	161	24.9219	1	0	1	3	1	1	0
455	Male	69	1	B	0	1	0	0	CcDEe	0	1	0	0	0	0	0	0	0	2	1	1	1	1	MN	1	1	0	1	0	1	1	79.7	175	26.0245	1	1	0	3	1	1	3
456	Male	62	1	B	0	1	0	0	CcDEe	0	1	0	0	0	0	0	0	0	2	1	1	1	1	NN	0	1	0	0	1	0	1	79	170	27.3356	1	1	0	0	0	0	1
457	Male	67	1	B	0	1	0	0	CcDEe	0	1	0	0	0	0	0	0	0	2	1	1	1	1	NN	0	1	0	0	1	0	1	55.5	171	18.9802	0	0	0	0	0	0	3
458	female	54	0	A	1	0	0	0	ccDEe	0	0	0	0	1	0	0	0	1	5	0	1	1	1	NN	0	1	0	0	1	1	0	58	156	23.833	1	0	0	2	1	1	0
459	female	52	0	A	1	0	0	0	CcDEe	0	1	0	0	0	0	0	0	0	2	1	1	1	1	NN	0	1	0	0	1	1	1	62.5	158	25.0361	1	0	0	0	0	0	3
460	female	62	1	A	1	0	0	0	CCDee	1	0	0	0	0	0	0	0	0	1	1	0	0	1	NN	0	1	0	0	1	0	1	50	155	20.8117	0	0	0	0	0	0	4
461	female	43	0	A	1	0	0	0	CCDee	1	0	0	0	0	0	0	0	0	1	1	0	0	1	NN	0	1	0	0	1	0	1	51.5	153	22.0001	0	0	0	3	1	1	2
462	Male	74	1	O	0	0	1	0	CCDee	1	0	0	0	0	0	0	0	0	1	1	0	0	1	NN	0	1	0	0	1	0	1	62.5	164	23.2377	0	1	0	0	0	0	3
463	female	64	1	B	0	1	0	0	CCDee	1	0	0	0	0	0	0	0	0	1	1	0	0	1	NN	0	1	0	0	1	0	0	49	158	19.6283	0	1	1	0	0	0	0
464	female	44	0	A	1	0	0	0	CCDee	1	0	0	0	0	0	0	0	0	1	1	0	0	1	NN	0	1	0	0	1	1	1	60	153	25.6312	1	0	0	3	1	1	3
465	female	60	1	A	1	0	0	0	CCDee	1	0	0	0	0	0	0	0	0	1	1	0	0	1	MN	1	1	0	1	0	0	0	70.4	162	26.8252	1	1	0	1	1	1	0
466	female	75	1	O	0	0	1	0	CcDEe	0	1	0	0	0	0	0	0	0	2	1	1	1	1	MN	1	1	0	1	0	1	1	72	160	28.125	1	1	1	3	1	1	2
467	female	74	1	O	0	0	1	0	CcDEe	0	1	0	0	0	0	0	0	0	2	1	1	1	1	MN	1	1	0	1	0	0	1	57	162	21.7193	0	1	0	5	1	0	3
468	Male	56	0	O	0	0	1	0	CCDEe	0	0	0	0	0	1	0	0	1	6	1	0	1	1	NN	0	1	0	0	1	0	1	80	174	26.4236	1	1	0	4	1	1	3
469	female	58	1	O	0	0	1	0	CcDEe	0	1	0	0	0	0	0	0	0	2	1	1	1	1	NN	0	1	0	0	1	0	1	55	160	21.4844	0	0	0	0	0	0	3
470	female	34	0	B	0	1	0	0	ccDEE	0	0	0	1	0	0	0	0	0	4	0	1	1	0	NN	0	1	0	0	1	0	1	50	160	19.5312	0	0	0	4	1	1	3
471	Male	54	0	AB	0	0	0	1	CCDee	1	0	0	0	0	0	0	0	0	1	1	0	0	1	NN	0	1	0	0	1	0	1	59	160	23.0469	0	1	0	0	0	0	3
472	Male	76	1	O	0	0	1	0	CcDEe	0	1	0	0	0	0	0	0	0	2	1	1	1	1	NN	0	1	0	0	1	1	1	75.8	175	24.751	1	1	0	2	1	1	3
473	Male	56	0	O	0	0	1	0	CcDEe	0	1	0	0	0	0	0	0	0	2	1	1	1	1	NN	0	1	0	0	1	1	1	79	180	24.3827	1	0	1	3	1	1	3
474	female	64	1	A	1	0	0	0	CCDee	1	0	0	0	0	0	0	0	0	1	1	0	0	1	MN	1	1	0	1	0	1	1	47.6	161	18.3635	0	0	0	0	0	0	3
475	Male	40	0	B	0	1	0	0	CCDee	1	0	0	0	0	0	0	0	0	1	1	0	0	1	MM	1	0	1	0	0	0	1	73	167	26.1752	1	1	0	3	1	1	3
476	Male	69	1	A	1	0	0	0	CCDee	1	0	0	0	0	0	0	0	0	1	1	0	0	1	MM	1	0	1	0	0	0	1	75	170	25.9516	1	1	1	4	1	1	3
477	Male	63	1	A	1	0	0	0	CCDee	1	0	0	0	0	0	0	0	0	1	1	0	0	1	MN	1	1	0	1	0	1	1	80.5	170	27.8547	1	1	1	0	0	0	3
478	Male	66	1	AB	0	0	0	1	CcDEe	0	1	0	0	0	0	0	0	0	2	1	1	1	1	MN	1	1	0	1	0	1	1	61	168	21.6128	0	1	0	1	1	1	3
479	female	77	1	B	0	1	0	0	CCDee	1	0	0	0	0	0	0	0	0	1	1	0	0	1	MN	1	1	0	1	0	1	1	45	155	18.7305	0	0	0	3	1	1	2
480	Male	28	0	O	0	0	1	0	CcDEe	0	1	0	0	0	0	0	0	0	2	1	1	1	1	MN	1	1	0	1	0	0	1	72	172	24.3375	1	0	0	3	1	1	3
481	Male	65	1	B	0	1	0	0	CCDee	1	0	0	0	0	0	0	0	0	1	1	0	0	1	MN	1	1	0	1	0	1	1	60	167	21.5139	0	0	0	3	1	1	1
482	female	42	0	B	0	1	0	0	CCDee	1	0	0	0	0	0	0	0	0	1	1	0	0	1	NN	0	1	0	0	1	0	1	47	155	19.563	0	0	0	3	1	1	3
483	Male	75	1	A	1	0	0	0	CcDEe	0	1	0	0	0	0	0	0	0	2	1	1	1	1	NN	0	1	0	0	1	0	1	61	172	20.6193	0	0	0	0	0	0	3
484	female	69	1	AB	0	0	0	1	CCDee	1	0	0	0	0	0	0	0	0	1	1	0	0	1	MN	1	1	0	1	0	1	1	75	162	28.578	1	1	0	4	1	1	3
485	female	47	0	A	1	0	0	0	CCDee	1	0	0	0	0	0	0	0	0	1	1	0	0	1	MN	1	1	0	1	0	0	1	71	160	27.7344	1	0	0	4	1	1	3
486	female	76	1	B	0	1	0	0	CcDEe	0	1	0	0	0	0	0	0	0	2	1	1	1	1	NN	0	1	0	0	1	0	1	75	165	27.5482	1	0	0	4	1	1	3
487	Male	70	1	AB	0	0	0	1	CcDee	0	0	1	0	0	0	0	0	0	3	1	1	0	1	NN	0	1	0	0	1	0	1	68.9	170	23.8408	1	0	1	4	1	1	3
488	female	77	1	A	1	0	0	0	CcDEe	0	1	0	0	0	0	0	0	0	2	1	1	1	1	MM	1	0	1	0	0	0	1	63.9	158	25.5969	1	1	0	1	1	1	3
489	Male	75	1	B	0	1	0	0	CcDEe	0	1	0	0	0	0	0	0	0	2	1	1	1	1	MN	1	1	0	1	0	1	0	66	165	24.2424	1	0	1	0	0	0	0
490	Male	44	0	A	1	0	0	0	ccDEE	0	0	0	1	0	0	0	0	0	4	0	1	1	0	MN	1	1	0	1	0	1	1	62	169	21.7079	0	0	0	2	1	1	3
491	female	68	1	B	0	1	0	0	CCDee	1	0	0	0	0	0	0	0	0	1	1	0	0	1	NN	0	1	0	0	1	0	1	63.5	153	27.1263	1	1	0	3	1	1	3
492	female	52	0	B	0	1	0	0	CcDEe	0	1	0	0	0	0	0	0	0	2	1	1	1	1	MM	1	0	1	0	0	1	1	44	155	18.3143	0	0	0	0	0	0	3
493	female	30	0	A	1	0	0	0	CcDEe	0	1	0	0	0	0	0	0	0	2	1	1	1	1	NN	0	1	0	0	1	0	1	52	162	19.8141	0	0	0	3	1	1	3
494	Male	66	1	A	1	0	0	0	CcDee	0	0	1	0	0	0	0	0	0	3	1	1	0	1	MN	1	1	0	1	0	0	0	71.7	168	25.4039	1	0	0	1	1	1	0
495	Male	57	0	O	0	0	1	0	CCDee	1	0	0	0	0	0	0	0	0	1	1	0	0	1	NN	0	1	0	0	1	1	0	53.9	160	21.0547	0	0	0	3	1	1	0
496	Male	79	1	A	1	0	0	0	CCDee	1	0	0	0	0	0	0	0	0	1	1	0	0	1	NN	0	1	0	0	1	0	1	59	169	20.6575	0	1	0	3	1	1	3
497	Male	80	1	B	0	1	0	0	ccDEe	0	0	0	0	1	0	0	0	1	5	0	1	1	1	NN	0	1	0	0	1	0	1	55	169	19.257	0	0	0	3	1	1	2
498	Male	59	1	A	1	0	0	0	CCDee	1	0	0	0	0	0	0	0	0	1	1	0	0	1	MN	1	1	0	1	0	0	0	65	174	21.4692	0	1	1	3	1	1	0
499	female	72	1	A	1	0	0	0	CcDee	0	0	1	0	0	0	0	0	0	3	1	1	0	1	MN	1	1	0	1	0	0	0	52	160	20.3125	0	1	1	5	1	0	0
500	Male	68	1	B	0	1	0	0	CCDee	1	0	0	0	0	0	0	0	0	1	1	0	0	1	NN	0	1	0	0	1	0	1	65.3	167	23.4142	1	1	1	5	1	0	3
501	Male	73	1	B	0	1	0	0	CcDEe	0	1	0	0	0	0	0	0	0	2	1	1	1	1	MM	1	0	1	0	0	0	1	56	163	21.0772	0	1	0	5	1	0	3
502	Male	59	1	O	0	0	1	0	CCDee	1	0	0	0	0	0	0	0	0	1	1	0	0	1	MM	1	0	1	0	0	0	1	62.3	164	23.1633	0	1	0	3	1	1	3
503	Male	59	1	A	1	0	0	0	CcDEe	0	1	0	0	0	0	0	0	0	2	1	1	1	1	MN	1	1	0	1	0	0	1	81.9	180	25.2778	1	1	0	3	1	1	2
504	female	68	1	B	0	1	0	0	CcDEe	0	1	0	0	0	0	0	0	0	2	1	1	1	1	MM	1	0	1	0	0	0	1	55	170	19.0311	0	0	0	3	1	1	3
505	Male	58	1	A	1	0	0	0	CCDee	1	0	0	0	0	0	0	0	0	1	1	0	0	1	NN	0	1	0	0	1	0	1	70	168	24.8016	1	0	0	5	1	0	3
506	Male	70	1	A	1	0	0	0	CcDEe	0	1	0	0	0	0	0	0	0	2	1	1	1	1	MN	1	1	0	1	0	0	1	62	152	26.8352	1	1	1	2	1	1	3
507	Male	77	1	O	0	0	1	0	CcDEe	0	1	0	0	0	0	0	0	0	2	1	1	1	1	MM	1	0	1	0	0	1	1	46	167	16.494	0	0	0	0	0	0	2
508	female	50	0	B	0	1	0	0	CcDEe	0	1	0	0	0	0	0	0	0	2	1	1	1	1	MM	1	0	1	0	0	0	1	60	160	23.4375	1	0	0	0	0	0	3
509	Male	67	1	O	0	0	1	0	CcDEe	0	1	0	0	0	0	0	0	0	2	1	1	1	1	MN	1	1	0	1	0	0	1	69.8	172	23.5938	1	1	0	0	0	0	3
510	female	67	1	A	1	0	0	0	CcDee	0	0	1	0	0	0	0	0	0	3	1	1	0	1	MN	1	1	0	1	0	0	1	63.8	160	24.9219	1	1	0	1	1	1	3
511	female	78	1	B	0	1	0	0	CcDee	0	0	1	0	0	0	0	0	0	3	1	1	0	1	MM	1	0	1	0	0	0	1	46	150	20.4444	0	0	0	0	0	0	3
512	Male	52	0	B	0	1	0	0	CcDEe	0	1	0	0	0	0	0	0	0	2	1	1	1	1	MN	1	1	0	1	0	0	1	75	173	25.0593	1	1	1	1	1	1	3
513	Male	74	1	AB	0	0	0	1	CcDEe	0	1	0	0	0	0	0	0	0	2	1	1	1	1	NN	0	1	0	0	1	1	1	51	170	17.6471	0	1	0	3	1	1	3
514	Male	65	1	B	0	1	0	0	CCDEe	0	0	0	0	0	1	0	0	1	6	1	0	1	1	MN	1	1	0	1	0	0	1	71.6	172	24.2023	1	1	0	3	1	1	3
515	Male	66	1	A	1	0	0	0	CCDee	1	0	0	0	0	0	0	0	0	1	1	0	0	1	MN	1	1	0	1	0	1	1	80	170	27.6817	1	1	1	0	0	0	3
516	Male	65	1	O	0	0	1	0	ccDEE	0	0	0	1	0	0	0	0	0	4	0	1	1	0	MM	1	0	1	0	0	0	1	72.5	170	25.0865	1	0	0	2	1	1	3
517	Male	63	1	AB	0	0	0	1	ccDEE	0	0	0	1	0	0	0	0	0	4	0	1	1	0	MN	1	1	0	1	0	0	1	62	170	21.4533	0	1	1	0	0	0	3
518	Male	69	1	B	0	1	0	0	CcDee	0	0	1	0	0	0	0	0	0	3	1	1	0	1	MN	1	1	0	1	0	1	1	70.1	162	26.7109	1	1	1	3	1	1	3
519	female	71	1	O	0	0	1	0	CCDee	1	0	0	0	0	0	0	0	0	1	1	0	0	1	MN	1	1	0	1	0	1	1	43	148	19.6311	0	0	0	5	1	0	3
520	Male	31	0	O	0	0	1	0	CcDEe	0	1	0	0	0	0	0	0	0	2	1	1	1	1	MN	1	1	0	1	0	0	1	62	170	21.4533	0	0	0	3	1	1	3
521	Male	85	1	O	0	0	1	0	CcDEe	0	1	0	0	0	0	0	0	0	2	1	1	1	1	NN	0	1	0	0	1	1	1	60	160	23.4375	1	1	1	3	1	1	3
522	Male	52	0	AB	0	0	0	1	CCDee	1	0	0	0	0	0	0	0	0	1	1	0	0	1	NN	0	1	0	0	1	1	1	67.8	170	23.4602	1	0	0	3	1	1	2
523	female	72	1	B	0	1	0	0	CcDee	0	0	1	0	0	0	0	0	0	3	1	1	0	1	MN	1	1	0	1	0	0	1	58.7	153	25.0758	1	0	0	5	1	0	3
524	Male	49	0	AB	0	0	0	1	ccDEe	0	0	0	0	1	0	0	0	1	5	0	1	1	1	NN	0	1	0	0	1	0	1	90	175	29.3878	1	1	0	5	1	0	3
525	Male	77	1	A	1	0	0	0	CCDee	1	0	0	0	0	0	0	0	0	1	1	0	0	1	MN	1	1	0	1	0	0	1	67	162	25.5296	1	1	0	5	1	0	2
526	Male	27	0	O	0	0	1	0	CCDee	1	0	0	0	0	0	0	0	0	1	1	0	0	1	MN	1	1	0	1	0	0	1	72.5	182	21.8875	0	0	0	2	1	1	3
527	female	73	1	O	0	0	1	0	CcDEe	0	1	0	0	0	0	0	0	0	2	1	1	1	1	NN	0	1	0	0	1	1	1	69	160	26.9531	1	0	0	3	1	1	3
528	Male	59	1	A	1	0	0	0	CcDEe	0	1	0	0	0	0	0	0	0	2	1	1	1	1	MM	1	0	1	0	0	1	0	85.1	173	28.434	1	1	0	5	1	0	0
529	female	72	1	B	0	1	0	0	CCDee	1	0	0	0	0	0	0	0	0	1	1	0	0	1	MN	1	1	0	1	0	0	1	50	157	20.2848	0	1	1	0	0	0	3
530	female	55	0	O	0	0	1	0	CcDEE	0	0	0	0	0	0	0	1	1	8	1	1	1	0	MN	1	1	0	1	0	0	1	63.7	150	28.3111	1	0	0	4	1	1	3
531	Male	92	1	O	0	0	1	0	CcDEe	0	1	0	0	0	0	0	0	0	2	1	1	1	1	MM	1	0	1	0	0	0	0	55	165	20.202	0	0	0	2	1	1	0
532	female	54	0	A	1	0	0	0	CcDEe	0	1	0	0	0	0	0	0	0	2	1	1	1	1	MM	1	0	1	0	0	0	1	72	163	27.0993	1	0	0	3	1	1	3
533	Male	78	1	O	0	0	1	0	CcDee	0	0	1	0	0	0	0	0	0	3	1	1	0	1	NN	0	1	0	0	1	0	1	66	165	24.2424	1	1	0	0	0	0	3
534	Male	31	0	O	0	0	1	0	CcDEe	0	1	0	0	0	0	0	0	0	2	1	1	1	1	NN	0	1	0	0	1	0	1	70	168	24.8016	1	0	0	2	1	1	3
535	female	55	0	B	0	1	0	0	CcDEe	0	1	0	0	0	0	0	0	0	2	1	1	1	1	NN	0	1	0	0	1	1	1	60.6	159	23.9706	1	0	0	2	1	1	3
536	female	19	0	A	1	0	0	0	CCDee	1	0	0	0	0	0	0	0	0	1	1	0	0	1	MN	1	1	0	1	0	0	1	46	168	16.2982	0	0	0	3	1	1	3
537	Male	66	1	A	1	0	0	0	ccDEe	0	0	0	0	1	0	0	0	1	5	0	1	1	1	MN	1	1	0	1	0	1	1	62	165	22.7732	0	0	1	5	1	0	2
538	female	41	0	AB	0	0	0	1	CcDEe	0	1	0	0	0	0	0	0	0	2	1	1	1	1	MM	1	0	1	0	0	1	1	59	163	22.2063	0	0	0	1	1	1	3
539	female	62	1	AB	0	0	0	1	CcDEe	0	1	0	0	0	0	0	0	0	2	1	1	1	1	NN	0	1	0	0	1	0	1	45	160	17.5781	0	0	0	3	1	1	3
540	female	57	0	O	0	0	1	0	CcDEe	0	1	0	0	0	0	0	0	0	2	1	1	1	1	MN	1	1	0	1	0	0	1	55	160	21.4844	0	0	0	2	1	1	2
541	Male	58	1	A	1	0	0	0	CcDee	0	0	1	0	0	0	0	0	0	3	1	1	0	1	NN	0	1	0	0	1	1	1	51	158	20.4294	0	0	0	2	1	1	3
542	Male	46	0	A	1	0	0	0	CcDEe	0	1	0	0	0	0	0	0	0	2	1	1	1	1	MN	1	1	0	1	0	0	1	70	170	24.2215	1	1	0	0	0	0	2
543	female	31	0	B	0	1	0	0	CCDee	1	0	0	0	0	0	0	0	0	1	1	0	0	1	MN	1	1	0	1	0	1	1	48	160	18.75	0	0	1	4	1	1	2
544	Male	39	0	A	1	0	0	0	CCDee	1	0	0	0	0	0	0	0	0	1	1	0	0	1	MN	1	1	0	1	0	0	1	80	173	26.7299	1	0	0	3	1	1	3
545	Male	58	1	O	0	0	1	0	CCDee	1	0	0	0	0	0	0	0	0	1	1	0	0	1	MN	1	1	0	1	0	0	1	68	175	22.2041	0	0	0	0	0	0	3
546	Male	41	0	AB	0	0	0	1	CCDee	1	0	0	0	0	0	0	0	0	1	1	0	0	1	MN	1	1	0	1	0	0	1	94.3	183	28.1585	1	1	0	2	1	1	3
547	Male	78	1	AB	0	0	0	1	CCDee	1	0	0	0	0	0	0	0	0	1	1	0	0	1	MN	1	1	0	1	0	0	1	72	174	23.7812	1	1	0	0	0	0	3
548	Male	67	1	A	1	0	0	0	CCDee	1	0	0	0	0	0	0	0	0	1	1	0	0	1	MN	1	1	0	1	0	0	1	66.6	176	21.5005	0	0	0	0	0	0	3
549	female	67	1	A	1	0	0	0	CcDEe	0	1	0	0	0	0	0	0	0	2	1	1	1	1	NN	0	1	0	0	1	0	1	54.5	167	19.5418	0	0	0	1	1	1	3
550	female	68	1	A	1	0	0	0	CCDEe	0	0	0	0	0	1	0	0	1	6	1	0	1	1	MN	1	1	0	1	0	0	0	56	163	21.0772	0	1	0	2	1	1	0
551	Male	63	1	B	0	1	0	0	CCDee	1	0	0	0	0	0	0	0	0	1	1	0	0	1	MN	1	1	0	1	0	1	1	80.2	172	27.1092	1	0	0	5	1	0	3
552	Male	62	1	O	0	0	1	0	CcDEe	0	1	0	0	0	0	0	0	0	2	1	1	1	1	MM	1	0	1	0	0	0	1	68.5	168	24.2701	1	0	0	4	1	1	3
553	female	42	0	A	1	0	0	0	CCDee	1	0	0	0	0	0	0	0	0	1	1	0	0	1	MN	1	1	0	1	0	0	1	65	165	23.8751	1	0	0	5	1	0	3
554	Male	59	1	B	0	1	0	0	CcDEe	0	1	0	0	0	0	0	0	0	2	1	1	1	1	MM	1	0	1	0	0	0	1	62.8	170	21.7301	0	1	0	5	1	0	1
555	Male	62	1	B	0	1	0	0	CCDee	1	0	0	0	0	0	0	0	0	1	1	0	0	1	MM	1	0	1	0	0	0	1	66	164	24.539	1	0	0	0	0	0	3
556	Male	50	0	B	0	1	0	0	CcDEe	0	1	0	0	0	0	0	0	0	2	1	1	1	1	MN	1	1	0	1	0	1	1	61	169	21.3578	0	0	0	0	0	0	3
557	female	36	0	A	1	0	0	0	CcDEe	0	1	0	0	0	0	0	0	0	2	1	1	1	1	NN	0	1	0	0	1	0	1	51.5	142	25.5406	1	0	0	5	1	0	2
558	Male	40	0	B	0	1	0	0	CcDEe	0	1	0	0	0	0	0	0	0	2	1	1	1	1	MN	1	1	0	1	0	0	1	82	167	29.4023	1	1	1	3	1	1	3
559	female	65	1	AB	0	0	0	1	CcDee	0	0	1	0	0	0	0	0	0	3	1	1	0	1	MM	1	0	1	0	0	0	1	56.9	163	21.4159	0	0	0	3	1	1	2
560	Male	69	1	A	1	0	0	0	CcDEe	0	1	0	0	0	0	0	0	0	2	1	1	1	1	MN	1	1	0	1	0	0	1	45	161	17.3604	0	0	1	2	1	1	2
561	Male	78	1	O	0	0	1	0	CCDee	1	0	0	0	0	0	0	0	0	1	1	0	0	1	MN	1	1	0	1	0	1	1	68.4	173	22.8541	0	1	0	3	1	1	3
562	female	45	0	A	1	0	0	0	CCDee	1	0	0	0	0	0	0	0	0	1	1	0	0	1	NN	0	1	0	0	1	1	1	42	157	17.0392	0	0	0	3	1	1	3
563	female	51	0	B	0	1	0	0	CCDee	1	0	0	0	0	0	0	0	0	1	1	0	0	1	MN	1	1	0	1	0	1	1	52	160	20.3125	0	0	0	3	1	1	3
564	Male	70	1	A	1	0	0	0	CcDEe	0	1	0	0	0	0	0	0	0	2	1	1	1	1	MN	1	1	0	1	0	1	1	65	160	25.3906	1	1	0	0	0	0	3
565	female	49	0	AB	0	0	0	1	CcDEe	0	1	0	0	0	0	0	0	0	2	1	1	1	1	MN	1	1	0	1	0	1	1	60	160	23.4375	1	0	0	3	1	1	3
566	female	42	0	A	1	0	0	0	ccDEE	0	0	0	1	0	0	0	0	0	4	0	1	1	0	MN	1	1	0	1	0	0	1	53	158	21.2306	0	0	0	5	1	0	3
567	female	38	0	A	1	0	0	0	CCDee	1	0	0	0	0	0	0	0	0	1	1	0	0	1	NN	0	1	0	0	1	1	1	60	163	22.5827	0	0	0	1	1	1	3
568	female	68	1	A	1	0	0	0	CcDEe	0	1	0	0	0	0	0	0	0	2	1	1	1	1	MM	1	0	1	0	0	0	1	48	150	21.3333	0	0	0	0	0	0	3
569	female	79	1	B	0	1	0	0	CcDEe	0	1	0	0	0	0	0	0	0	2	1	1	1	1	NN	0	1	0	0	1	0	1	55	155	22.8928	0	0	0	5	1	0	3
570	female	50	0	O	0	0	1	0	CcDEe	0	1	0	0	0	0	0	0	0	2	1	1	1	1	MM	1	0	1	0	0	1	1	64	160	25	1	0	0	0	0	0	3
571	female	51	0	B	0	1	0	0	CcDee	0	0	1	0	0	0	0	0	0	3	1	1	0	1	MN	1	1	0	1	0	0	1	60	165	22.0386	0	0	0	0	0	0	3
572	Male	62	1	O	0	0	1	0	CcDEe	0	1	0	0	0	0	0	0	0	2	1	1	1	1	MM	1	0	1	0	0	1	1	66	175	21.551	0	1	0	3	1	1	3
573	female	66	1	O	0	0	1	0	ccDEE	0	0	0	1	0	0	0	0	0	4	0	1	1	0	MN	1	1	0	1	0	0	1	59	153	25.204	1	0	0	3	1	1	3
574	Male	67	1	A	1	0	0	0	CCDee	1	0	0	0	0	0	0	0	0	1	1	0	0	1	NN	0	1	0	0	1	0	1	46	156	18.902	0	0	0	0	0	0	3
575	female	42	0	B	0	1	0	0	CcDEe	0	1	0	0	0	0	0	0	0	2	1	1	1	1	MM	1	0	1	0	0	1	1	65	164	24.1672	1	0	0	0	0	0	3
576	female	54	0	O	0	0	1	0	CcDEe	0	1	0	0	0	0	0	0	0	2	1	1	1	1	MN	1	1	0	1	0	1	1	54	152	23.3726	0	0	0	0	0	0	3
577	female	31	0	A	1	0	0	0	ccDEE	0	0	0	1	0	0	0	0	0	4	0	1	1	0	MN	1	1	0	1	0	0	1	54	160	21.0938	0	0	0	0	0	0	3
578	Male	55	0	O	0	0	1	0	CCDee	1	0	0	0	0	0	0	0	0	1	1	0	0	1	MN	1	1	0	1	0	0	1	56	162	21.3382	0	0	0	0	0	0	3
579	female	30	0	B	0	1	0	0	CcDEe	0	1	0	0	0	0	0	0	0	2	1	1	1	1	NN	0	1	0	0	1	0	0	60	170	20.7612	0	0	0	3	1	1	0
580	female	28	0	B	0	1	0	0	CcDEe	0	1	0	0	0	0	0	0	0	2	1	1	1	1	NN	0	1	0	0	1	0	1	40	155	16.6493	0	0	0	3	1	1	3
581	female	48	0	A	1	0	0	0	CCDee	1	0	0	0	0	0	0	0	0	1	1	0	0	1	MN	1	1	0	1	0	0	1	67	157	27.1816	1	0	0	2	1	1	3
582	female	60	1	B	0	1	0	0	CCDee	1	0	0	0	0	0	0	0	0	1	1	0	0	1	MN	1	1	0	1	0	1	1	74	165	27.1809	1	1	0	3	1	1	3
583	Male	72	1	B	0	1	0	0	CCDee	1	0	0	0	0	0	0	0	0	1	1	0	0	1	MM	1	0	1	0	0	0	0	53.7	164	19.9658	0	0	1	0	0	0	0
584	female	68	1	A	1	0	0	0	CCDee	1	0	0	0	0	0	0	0	0	1	1	0	0	1	NN	0	1	0	0	1	0	0	55	163	20.7008	0	1	1	3	1	1	0
585	Male	63	1	B	0	1	0	0	CCDee	1	0	0	0	0	0	0	0	0	1	1	0	0	1	MM	1	0	1	0	0	0	1	60	180	18.5185	0	1	0	5	1	0	3
586	Male	85	1	B	0	1	0	0	CcDEe	0	1	0	0	0	0	0	0	0	2	1	1	1	1	MM	1	0	1	0	0	1	0	49	168	17.3611	0	1	0	0	0	0	0
587	female	48	0	A	1	0	0	0	CCDee	1	0	0	0	0	0	0	0	0	1	1	0	0	1	MM	1	0	1	0	0	0	1	54.8	153	23.4098	1	0	0	0	0	0	3
588	female	65	1	AB	0	0	0	1	CCDee	1	0	0	0	0	0	0	0	0	1	1	0	0	1	NN	0	1	0	0	1	0	1	55.5	165	20.3857	0	1	0	2	1	1	2
589	Male	56	0	B	0	1	0	0	CcDEe	0	1	0	0	0	0	0	0	0	2	1	1	1	1	MN	1	1	0	1	0	0	1	82.5	175	26.9388	1	0	1	0	0	0	3
590	Male	60	1	O	0	0	1	0	CCDee	1	0	0	0	0	0	0	0	0	1	1	0	0	1	MN	1	1	0	1	0	1	1	51	170	17.6471	0	0	0	3	1	1	3
591	female	54	0	A	1	0	0	0	CcDEe	0	1	0	0	0	0	0	0	0	2	1	1	1	1	MM	1	0	1	0	0	1	1	66	158	26.4381	1	0	0	2	1	1	3
592	female	47	0	O	0	0	1	0	CcDEe	0	1	0	0	0	0	0	0	0	2	1	1	1	1	NN	0	1	0	0	1	0	1	90	168	31.8878	1	0	0	4	1	1	2
593	Male	74	1	AB	0	0	0	1	CCDee	1	0	0	0	0	0	0	0	0	1	1	0	0	1	MN	1	1	0	1	0	1	1	71	175	23.1837	0	1	0	3	1	1	3
594	female	56	0	AB	0	0	0	1	CcDEe	0	1	0	0	0	0	0	0	0	2	1	1	1	1	MN	1	1	0	1	0	0	1	53	160	20.7031	0	0	0	3	1	1	3
595	female	28	0	A	1	0	0	0	CCDee	1	0	0	0	0	0	0	0	0	1	1	0	0	1	MN	1	1	0	1	0	0	1	50	168	17.7154	0	0	0	3	1	1	3
596	female	48	0	O	0	0	1	0	CCDee	1	0	0	0	0	0	0	0	0	1	1	0	0	1	MN	1	1	0	1	0	0	1	71	157	28.8044	1	0	0	0	0	0	3
597	female	44	0	B	0	1	0	0	CcDEe	0	1	0	0	0	0	0	0	0	2	1	1	1	1	MM	1	0	1	0	0	1	1	61.2	161	23.6102	1	0	0	4	1	1	3
598	female	54	0	AB	0	0	0	1	CCDee	1	0	0	0	0	0	0	0	0	1	1	0	0	1	MM	1	0	1	0	0	0	0	59.1	164	21.9735	0	1	0	3	1	1	0
599	female	48	0	A	1	0	0	0	CCDee	1	0	0	0	0	0	0	0	0	1	1	0	0	1	MM	1	0	1	0	0	1	1	60	152	25.9695	1	0	0	2	1	1	3
600	female	45	0	AB	0	0	0	1	CcDEe	0	1	0	0	0	0	0	0	0	2	1	1	1	1	MM	1	0	1	0	0	0	1	67.5	159	26.6999	1	0	0	1	1	1	2
601	female	55	0	O	0	0	1	0	CcDee	0	0	1	0	0	0	0	0	0	3	1	1	0	1	MN	1	1	0	1	0	0	1	66	160	25.7812	1	1	0	3	1	1	3
602	female	60	1	A	1	0	0	0	ccDEE	0	0	0	1	0	0	0	0	0	4	0	1	1	0	MM	1	0	1	0	0	0	1	68	160	26.5625	1	1	0	5	1	0	3
603	female	40	0	AB	0	0	0	1	ccDEe	0	0	0	0	1	0	0	0	1	5	0	1	1	1	NN	0	1	0	0	1	0	1	62	168	21.9671	0	0	0	3	1	1	3
604	female	4	0	B	0	1	0	0	ccDEE	0	0	0	1	0	0	0	0	0	4	0	1	1	0	MM	1	0	1	0	0	0	1	13.5	101	13.234	0	0	0	0	0	0	2
605	female	75	1	O	0	0	1	0	CcDEe	0	1	0	0	0	0	0	0	0	2	1	1	1	1	MM	1	0	1	0	0	1	1	64.7	161	24.9605	1	1	1	3	1	1	2
606	female	82	1	O	0	0	1	0	CcDee	0	0	1	0	0	0	0	0	0	3	1	1	0	1	MM	1	0	1	0	0	1	0	56.2	158	22.5124	0	1	0	3	1	1	0
607	female	57	0	AB	0	0	0	1	CCDee	1	0	0	0	0	0	0	0	0	1	1	0	0	1	MM	1	0	1	0	0	0	1	79.8	162	30.407	1	1	1	5	1	0	3
608	female	60	1	O	0	0	1	0	CCDee	1	0	0	0	0	0	0	0	0	1	1	0	0	1	MM	1	0	1	0	0	1	1	61.6	167	22.0876	0	0	0	0	0	0	3
609	female	53	0	A	1	0	0	0	CcDEe	0	1	0	0	0	0	0	0	0	2	1	1	1	1	NN	0	1	0	0	1	1	1	61	164	22.68	0	0	0	3	1	1	3
610	Male	39	0	A	1	0	0	0	CCDee	1	0	0	0	0	0	0	0	0	1	1	0	0	1	MM	1	0	1	0	0	1	0	75.6	173	25.2598	1	0	0	5	1	0	0
611	female	70	1	B	0	1	0	0	CCDee	1	0	0	0	0	0	0	0	0	1	1	0	0	1	MN	1	1	0	1	0	0	1	56.5	168	20.0184	0	1	0	3	1	1	3
612	female	70	1	B	0	1	0	0	CCDee	1	0	0	0	0	0	0	0	0	1	1	0	0	1	MM	1	0	1	0	0	1	0	73	165	26.8136	1	1	0	5	1	0	0
613	Male	63	1	AB	0	0	0	1	CcDEe	0	1	0	0	0	0	0	0	0	2	1	1	1	1	MN	1	1	0	1	0	1	1	65	167	23.3067	0	0	1	3	1	1	3
614	female	74	1	A	1	0	0	0	CCDee	1	0	0	0	0	0	0	0	0	1	1	0	0	1	MN	1	1	0	1	0	0	1	80.6	155	33.5484	1	1	1	3	1	1	3
615	female	58	1	O	0	0	1	0	ccDEE	0	0	0	1	0	0	0	0	0	4	0	1	1	0	MN	1	1	0	1	0	1	1	52	160	20.3125	0	1	0	2	1	1	3
616	female	75	1	A	1	0	0	0	CcDEe	0	1	0	0	0	0	0	0	0	2	1	1	1	1	MM	1	0	1	0	0	1	1	63.5	150	28.2222	1	1	0	0	0	0	3
617	Male	40	0	O	0	0	1	0	CCDee	1	0	0	0	0	0	0	0	0	1	1	0	0	1	MM	1	0	1	0	0	0	1	52.5	145	24.9703	1	0	0	1	1	1	3
618	female	29	0	B	0	1	0	0	CCDee	1	0	0	0	0	0	0	0	0	1	1	0	0	1	MM	1	0	1	0	0	0	1	50	158	20.0288	0	0	0	2	1	1	3
619	female	34	0	A	1	0	0	0	CCDee	1	0	0	0	0	0	0	0	0	1	1	0	0	1	MM	1	0	1	0	0	0	1	54	160	21.0938	0	0	0	5	1	0	3
620	female	37	0	O	0	0	1	0	CCDee	1	0	0	0	0	0	0	0	0	1	1	0	0	1	MN	1	1	0	1	0	0	1	48	163	18.0662	0	0	0	2	1	1	3
621	female	30	0	A	1	0	0	0	CCDee	1	0	0	0	0	0	0	0	0	1	1	0	0	1	MN	1	1	0	1	0	1	1	60.2	161	23.2244	0	0	0	3	1	1	3
622	female	31	0	O	0	0	1	0	ccDEe	0	0	0	0	1	0	0	0	1	5	0	1	1	1	MM	1	0	1	0	0	0	0	56.3	154	23.7392	1	0	0	0	0	0	0
623	female	25	0	O	0	0	1	0	CcDEe	0	1	0	0	0	0	0	0	0	2	1	1	1	1	MN	1	1	0	1	0	0	1	60	172	20.2812	0	0	0	3	1	1	3
624	female	41	0	O	0	0	1	0	CcDEe	0	1	0	0	0	0	0	0	0	2	1	1	1	1	MN	1	1	0	1	0	1	1	65	159	25.711	1	0	0	4	1	1	3
625	female	48	0	A	1	0	0	0	CcDEe	0	1	0	0	0	0	0	0	0	2	1	1	1	1	MN	1	1	0	1	0	0	1	55	158	22.0317	0	0	0	3	1	1	3
626	female	39	0	B	0	1	0	0	CCDee	1	0	0	0	0	0	0	0	0	1	1	0	0	1	NN	0	1	0	0	1	0	1	53.5	155	22.2685	0	0	0	0	0	0	3
627	female	30	0	A	1	0	0	0	ccDEE	0	0	0	1	0	0	0	0	0	4	0	1	1	0	NN	0	1	0	0	1	1	0	68	166	24.677	1	0	0	5	1	0	0
628	female	62	1	B	0	1	0	0	CcDEe	0	1	0	0	0	0	0	0	0	2	1	1	1	1	MM	1	0	1	0	0	0	1	45	152	19.4771	0	0	0	5	1	0	3
629	female	41	0	A	1	0	0	0	CCDee	1	0	0	0	0	0	0	0	0	1	1	0	0	1	MN	1	1	0	1	0	0	1	54.5	162	20.7667	0	0	0	3	1	1	3
630	female	66	1	O	0	0	1	0	CCDee	1	0	0	0	0	0	0	0	0	1	1	0	0	1	MN	1	1	0	1	0	0	1	75	162	28.578	1	0	0	2	1	1	3
631	female	51	0	O	0	0	1	0	CCDee	1	0	0	0	0	0	0	0	0	1	1	0	0	1	MN	1	1	0	1	0	0	1	59.4	160	23.2031	0	0	0	0	0	0	3
632	female	71	1	B	0	1	0	0	CCDee	1	0	0	0	0	0	0	0	0	1	1	0	0	1	MN	1	1	0	1	0	0	1	45	147	20.8247	0	1	1	3	1	1	3
633	female	73	1	A	1	0	0	0	CcDEe	0	1	0	0	0	0	0	0	0	2	1	1	1	1	MM	1	0	1	0	0	1	1	43.5	160	16.9922	0	0	0	0	0	0	3
634	Male	67	1	A	1	0	0	0	CCDee	1	0	0	0	0	0	0	0	0	1	1	0	0	1	MN	1	1	0	1	0	1	0	67	178	21.1463	0	0	1	3	1	1	0
635	female	43	0	B	0	1	0	0	CCDee	1	0	0	0	0	0	0	0	0	1	1	0	0	1	NN	0	1	0	0	1	0	1	67.8	156	27.86	1	0	0	2	1	1	3
636	Male	70	1	O	0	0	1	0	CcDee	0	0	1	0	0	0	0	0	0	3	1	1	0	1	NN	0	1	0	0	1	0	1	66	173	22.0522	0	1	0	3	1	1	3
637	Male	29	0	O	0	0	1	0	ccDEE	0	0	0	1	0	0	0	0	0	4	0	1	1	0	NN	0	1	0	0	1	1	1	88.7	173	29.6368	1	0	0	2	1	1	2
638	female	81	1	A	1	0	0	0	CCDee	1	0	0	0	0	0	0	0	0	1	1	0	0	1	MN	1	1	0	1	0	0	0	76.2	155	31.717	1	1	1	3	1	1	0
639	Male	56	0	A	1	0	0	0	CCDee	1	0	0	0	0	0	0	0	0	1	1	0	0	1	NN	0	1	0	0	1	0	1	55	154	23.1911	0	1	0	0	0	0	3
640	female	66	1	B	0	1	0	0	CCDee	1	0	0	0	0	0	0	0	0	1	1	0	0	1	MN	1	1	0	1	0	0	1	60	158	24.0346	1	0	0	0	0	0	3
641	female	34	0	AB	0	0	0	1	CcDEe	0	1	0	0	0	0	0	0	0	2	1	1	1	1	MM	1	0	1	0	0	0	1	50	159	19.7777	0	0	0	5	1	0	2
642	Male	69	1	A	1	0	0	0	ccDEE	0	0	0	1	0	0	0	0	0	4	0	1	1	0	NN	0	1	0	0	1	0	1	60	169	21.0077	0	0	1	0	0	0	3
643	Male	63	1	A	1	0	0	0	ccDee	0	0	0	0	0	0	1	0	1	7	0	1	0	1	MM	1	0	1	0	0	0	1	85	176	27.4406	1	1	0	2	1	1	3
644	female	59	1	A	1	0	0	0	CcDEe	0	1	0	0	0	0	0	0	0	2	1	1	1	1	MM	1	0	1	0	0	0	1	60	158	24.0346	1	1	0	3	1	1	3
645	Male	60	1	A	1	0	0	0	CCDee	1	0	0	0	0	0	0	0	0	1	1	0	0	1	NN	0	1	0	0	1	1	1	76.6	167	27.466	1	0	0	2	1	1	3
646	Male	72	1	O	0	0	1	0	CCDee	1	0	0	0	0	0	0	0	0	1	1	0	0	1	MN	1	1	0	1	0	1	1	55.5	160	21.6797	0	0	0	3	1	1	3
647	female	65	1	B	0	1	0	0	CcDEe	0	1	0	0	0	0	0	0	0	2	1	1	1	1	MN	1	1	0	1	0	0	1	49	165	17.9982	0	0	0	3	1	1	3
648	Male	62	1	O	0	0	1	0	ccDEE	0	0	0	1	0	0	0	0	0	4	0	1	1	0	MM	1	0	1	0	0	0	1	72.9	171	24.9307	1	1	0	3	1	1	3
649	female	68	1	O	0	0	1	0	CcDee	0	0	1	0	0	0	0	0	0	3	1	1	0	1	NN	0	1	0	0	1	1	1	60.3	161	23.263	0	0	0	4	1	1	3
650	Male	30	0	A	1	0	0	0	CCDee	1	0	0	0	0	0	0	0	0	1	1	0	0	1	MM	1	0	1	0	0	0	1	96	168	34.0136	1	0	0	2	1	1	3
651	Male	48	0	A	1	0	0	0	CcDEe	0	1	0	0	0	0	0	0	0	2	1	1	1	1	MM	1	0	1	0	0	1	1	73.9	168	26.1834	1	0	0	3	1	1	3
652	Male	67	1	A	1	0	0	0	ccDEe	0	0	0	0	1	0	0	0	1	5	0	1	1	1	MN	1	1	0	1	0	1	1	56.5	165	20.753	0	0	0	2	1	1	3
653	female	58	1	O	0	0	1	0	CcDEe	0	1	0	0	0	0	0	0	0	2	1	1	1	1	MN	1	1	0	1	0	0	1	52	154	21.9261	0	0	0	3	1	1	3
654	Male	58	1	B	0	1	0	0	CcDEe	0	1	0	0	0	0	0	0	0	2	1	1	1	1	MN	1	1	0	1	0	0	1	72	168	25.5102	1	1	0	2	1	1	3
655	Male	67	1	O	0	0	1	0	CCDee	1	0	0	0	0	0	0	0	0	1	1	0	0	1	NN	0	1	0	0	1	1	1	54	169	18.9069	0	0	0	2	1	1	3
656	Male	42	0	O	0	0	1	0	CcDEe	0	1	0	0	0	0	0	0	0	2	1	1	1	1	MN	1	1	0	1	0	0	1	99	170	34.2561	1	1	0	0	0	0	3
657	female	32	0	A	1	0	0	0	CCDee	1	0	0	0	0	0	0	0	0	1	1	0	0	1	MM	1	0	1	0	0	1	1	58	153	24.7768	1	0	0	3	1	1	3
658	female	76	1	O	0	0	1	0	ccDEE	0	0	0	1	0	0	0	0	0	4	0	1	1	0	MM	1	0	1	0	0	1	1	47	153	20.0777	0	1	0	0	0	0	3
659	female	55	0	O	0	0	1	0	CCDee	1	0	0	0	0	0	0	0	0	1	1	0	0	1	NN	0	1	0	0	1	0	1	62.1	158	24.8758	1	1	0	3	1	1	3
660	Male	66	1	A	1	0	0	0	CcDEe	0	1	0	0	0	0	0	0	0	2	1	1	1	1	MM	1	0	1	0	0	1	1	62.7	172	21.1939	0	0	1	0	0	0	3
661	female	46	0	O	0	0	1	0	CCDee	1	0	0	0	0	0	0	0	0	1	1	0	0	1	MM	1	0	1	0	0	1	1	78	162	29.7211	1	0	0	0	0	0	3
662	female	69	1	A	1	0	0	0	CcDee	0	0	1	0	0	0	0	0	0	3	1	1	0	1	MM	1	0	1	0	0	1	1	39.6	155	16.4828	0	0	0	0	0	0	3
663	Male	67	1	B	0	1	0	0	CcDEe	0	1	0	0	0	0	0	0	0	2	1	1	1	1	NN	0	1	0	0	1	0	1	75	173	25.0593	1	0	0	0	0	0	3
664	female	59	1	B	0	1	0	0	CcDee	0	0	1	0	0	0	0	0	0	3	1	1	0	1	MN	1	1	0	1	0	0	1	60.3	153	25.7593	1	0	0	2	1	1	2
665	female	79	1	A	1	0	0	0	CCDee	1	0	0	0	0	0	0	0	0	1	1	0	0	1	NN	0	1	0	0	1	0	1	55	158	22.0317	0	0	0	3	1	1	3
666	Male	76	1	A	1	0	0	0	ccDEe	0	0	0	0	1	0	0	0	1	5	0	1	1	1	MN	1	1	0	1	0	1	1	65	165	23.8751	1	1	0	2	1	1	3
667	female	40	0	B	0	1	0	0	CcDEe	0	1	0	0	0	0	0	0	0	2	1	1	1	1	MN	1	1	0	1	0	0	1	65.1	157	26.4108	1	0	0	3	1	1	3
668	Male	76	1	B	0	1	0	0	ccDEE	0	0	0	1	0	0	0	0	0	4	0	1	1	0	MM	1	0	1	0	0	0	1	74	174	24.4418	1	0	1	0	0	0	3
669	female	67	1	B	0	1	0	0	CcDEe	0	1	0	0	0	0	0	0	0	2	1	1	1	1	MN	1	1	0	1	0	0	1	68	158	27.2392	1	0	0	3	1	1	3
670	Male	77	1	B	0	1	0	0	CcDEe	0	1	0	0	0	0	0	0	0	2	1	1	1	1	MN	1	1	0	1	0	0	1	95.7	180	29.537	1	0	0	0	0	0	3
671	Male	69	1	O	0	0	1	0	CCDee	1	0	0	0	0	0	0	0	0	1	1	0	0	1	MN	1	1	0	1	0	1	1	58	172	19.6052	0	1	0	2	1	1	3
672	Male	58	1	A	1	0	0	0	CcDEe	0	1	0	0	0	0	0	0	0	2	1	1	1	1	NN	0	1	0	0	1	0	1	60	175	19.5918	0	0	0	0	0	0	3
673	female	36	0	O	0	0	1	0	CCDee	1	0	0	0	0	0	0	0	0	1	1	0	0	1	NN	0	1	0	0	1	1	1	45.8	150	20.3556	0	0	0	3	1	1	3
674	female	71	1	A	1	0	0	0	CcDEe	0	1	0	0	0	0	0	0	0	2	1	1	1	1	MN	1	1	0	1	0	0	1	43	148	19.6311	0	1	0	4	1	1	2
675	female	59	1	O	0	0	1	0	CCDee	1	0	0	0	0	0	0	0	0	1	1	0	0	1	NN	0	1	0	0	1	0	1	54.5	158	21.8314	0	0	0	5	1	0	3
676	female	47	0	O	0	0	1	0	CCDee	1	0	0	0	0	0	0	0	0	1	1	0	0	1	MM	1	0	1	0	0	0	1	55	158	22.0317	0	0	0	4	1	1	3
677	female	76	1	A	1	0	0	0	CCDee	1	0	0	0	0	0	0	0	0	1	1	0	0	1	NN	0	1	0	0	1	0	0	61	165	22.4059	0	1	0	0	0	0	0
678	Male	56	0	B	0	1	0	0	CCDee	1	0	0	0	0	0	0	0	0	1	1	0	0	1	MN	1	1	0	1	0	0	1	72.2	178	22.7875	0	0	0	0	0	0	3
679	female	55	0	O	0	0	1	0	CCDee	1	0	0	0	0	0	0	0	0	1	1	0	0	1	MN	1	1	0	1	0	0	1	65	163	24.4646	1	0	0	3	1	1	3
680	female	30	0	AB	0	0	0	1	CCDee	1	0	0	0	0	0	0	0	0	1	1	0	0	1	MN	1	1	0	1	0	0	1	50	163	18.8189	0	0	0	2	1	1	3
681	female	52	0	O	0	0	1	0	CcDEe	0	1	0	0	0	0	0	0	0	2	1	1	1	1	MN	1	1	0	1	0	1	1	52	158	20.83	0	0	0	5	1	0	3
682	Male	54	0	A	1	0	0	0	CcDee	0	0	1	0	0	0	0	0	0	3	1	1	0	1	MM	1	0	1	0	0	0	1	65	168	23.03	0	0	0	0	0	0	3
683	Male	54	0	B	0	1	0	0	CcDEe	0	1	0	0	0	0	0	0	0	2	1	1	1	1	MM	1	0	1	0	0	0	1	63	160	24.6094	1	1	0	0	0	0	3
684	Male	37	0	A	1	0	0	0	CcDEe	0	1	0	0	0	0	0	0	0	2	1	1	1	1	NN	0	1	0	0	1	0	1	68	172	22.9854	0	0	0	0	0	0	3
685	Male	21	0	B	0	1	0	0	CcDEe	0	1	0	0	0	0	0	0	0	2	1	1	1	1	MN	1	1	0	1	0	0	1	65	170	22.4913	0	0	0	2	1	1	3
686	female	52	0	O	0	0	1	0	CcDee	0	0	1	0	0	0	0	0	0	3	1	1	0	1	MM	1	0	1	0	0	1	0	72	160	28.125	1	1	1	1	1	1	0
687	female	41	0	A	1	0	0	0	CCDee	1	0	0	0	0	0	0	0	0	1	1	0	0	1	NN	0	1	0	0	1	0	1	62	158	24.8358	1	0	0	0	0	0	3
688	Male	55	0	O	0	0	1	0	CCDee	1	0	0	0	0	0	0	0	0	1	1	0	0	1	MM	1	0	1	0	0	1	1	73.7	166	26.7455	1	0	0	0	0	0	3
689	female	82	1	AB	0	0	0	1	CCDee	1	0	0	0	0	0	0	0	0	1	1	0	0	1	MN	1	1	0	1	0	0	1	59	158	23.634	1	1	1	0	0	0	3
690	female	55	0	A	1	0	0	0	CcDee	0	0	1	0	0	0	0	0	0	3	1	1	0	1	MM	1	0	1	0	0	1	1	51	155	21.2279	0	0	0	4	1	1	3
691	Male	44	0	O	0	0	1	0	CCDee	1	0	0	0	0	0	0	0	0	1	1	0	0	1	MN	1	1	0	1	0	1	0	78.5	175	25.6327	1	0	0	3	1	1	0
692	female	86	1	O	0	0	1	0	CCDee	1	0	0	0	0	0	0	0	0	1	1	0	0	1	MM	1	0	1	0	0	0	1	57	149	25.6745	1	0	1	0	0	0	3
693	Male	71	1	O	0	0	1	0	ccDEE	0	0	0	1	0	0	0	0	0	4	0	1	1	0	MM	1	0	1	0	0	0	1	92.9	165	34.123	1	1	1	0	0	0	3
694	female	62	1	O	0	0	1	0	CcDEe	0	1	0	0	0	0	0	0	0	2	1	1	1	1	MN	1	1	0	1	0	1	1	53	159	20.9644	0	0	0	5	1	0	3
695	Male	67	1	B	0	1	0	0	CCDee	1	0	0	0	0	0	0	0	0	1	1	0	0	1	NN	0	1	0	0	1	1	0	60.2	162	22.9386	0	0	0	3	1	1	0
696	Male	50	0	B	0	1	0	0	CcDEe	0	1	0	0	0	0	0	0	0	2	1	1	1	1	NN	0	1	0	0	1	0	1	76	172	25.6896	1	0	0	3	1	1	3
697	Male	55	0	B	0	1	0	0	CcDEe	0	1	0	0	0	0	0	0	0	2	1	1	1	1	MN	1	1	0	1	0	0	1	79	173	26.3958	1	0	0	3	1	1	3
698	female	52	0	A	1	0	0	0	CcDEe	0	1	0	0	0	0	0	0	0	2	1	1	1	1	MN	1	1	0	1	0	1	0	69.2	170	23.9446	1	0	0	3	1	1	0
699	female	64	1	B	0	1	0	0	ccDEE	0	0	0	1	0	0	0	0	0	4	0	1	1	0	NN	0	1	0	0	1	0	1	62	156	25.4767	1	0	0	3	1	1	3
700	Male	59	1	B	0	1	0	0	CCDee	1	0	0	0	0	0	0	0	0	1	1	0	0	1	NN	0	1	0	0	1	0	1	68.7	171	23.4944	1	0	0	5	1	0	3
701	Male	69	1	O	0	0	1	0	CCDee	1	0	0	0	0	0	0	0	0	1	1	0	0	1	MN	1	1	0	1	0	0	0	66	175	21.551	0	0	0	5	1	0	0
702	female	72	1	A	1	0	0	0	CcDEe	0	1	0	0	0	0	0	0	0	2	1	1	1	1	MM	1	0	1	0	0	0	1	40	150	17.7778	0	0	0	0	0	0	3
703	Male	31	0	O	0	0	1	0	CCDee	1	0	0	0	0	0	0	0	0	1	1	0	0	1	MN	1	1	0	1	0	0	1	98.7	177	31.5044	1	0	0	3	1	1	3
704	female	54	0	A	1	0	0	0	CCDee	1	0	0	0	0	0	0	0	0	1	1	0	0	1	MM	1	0	1	0	0	0	1	56.8	159	22.4675	0	1	0	3	1	1	3
705	Male	70	1	O	0	0	1	0	CCDee	1	0	0	0	0	0	0	0	0	1	1	0	0	1	MN	1	1	0	1	0	0	1	74	164	27.5134	1	1	0	0	0	0	3
706	female	47	0	A	1	0	0	0	CcDEe	0	1	0	0	0	0	0	0	0	2	1	1	1	1	MM	1	0	1	0	0	0	1	60	160	23.4375	1	0	0	2	1	1	3
707	female	72	1	A	1	0	0	0	CCDee	1	0	0	0	0	0	0	0	0	1	1	0	0	1	NN	0	1	0	0	1	0	1	50	158	20.0288	0	1	0	1	1	1	3
708	Male	56	0	A	1	0	0	0	CcDEe	0	1	0	0	0	0	0	0	0	2	1	1	1	1	MM	1	0	1	0	0	0	1	73	165	26.8136	1	1	1	0	0	0	3
709	female	65	1	A	1	0	0	0	CCDee	1	0	0	0	0	0	0	0	0	1	1	0	0	1	NN	0	1	0	0	1	0	1	58	148	26.4792	1	1	0	2	1	1	3
710	female	53	0	A	1	0	0	0	CcDEe	0	1	0	0	0	0	0	0	0	2	1	1	1	1	MM	1	0	1	0	0	0	1	57.1	150	25.3778	1	1	1	3	1	1	3
711	female	60	1	AB	0	0	0	1	CCDee	1	0	0	0	0	0	0	0	0	1	1	0	0	1	MN	1	1	0	1	0	0	1	55.9	160	21.8359	0	0	0	3	1	1	3
712	female	30	0	B	0	1	0	0	CCDee	1	0	0	0	0	0	0	0	0	1	1	0	0	1	MN	1	1	0	1	0	0	1	51	162	19.433	0	0	0	3	1	1	3
713	female	46	0	A	1	0	0	0	CCDee	1	0	0	0	0	0	0	0	0	1	1	0	0	1	MN	1	1	0	1	0	0	1	55	170	19.0311	0	1	0	3	1	1	1
714	Male	42	0	O	0	0	1	0	ccDEE	0	0	0	1	0	0	0	0	0	4	0	1	1	0	MN	1	1	0	1	0	0	1	64.5	169	22.5832	0	0	0	0	0	0	3
715	Male	32	0	O	0	0	1	0	CCDee	1	0	0	0	0	0	0	0	0	1	1	0	0	1	MN	1	1	0	1	0	0	0	73	165	26.8136	1	0	0	3	1	1	0
716	female	79	1	B	0	1	0	0	CCDee	1	0	0	0	0	0	0	0	0	1	1	0	0	1	MN	1	1	0	1	0	0	1	53.5	165	19.6511	0	1	0	0	0	0	3
717	female	52	0	B	0	1	0	0	CCDee	1	0	0	0	0	0	0	0	0	1	1	0	0	1	MM	1	0	1	0	0	0	1	40	158	16.0231	0	0	0	2	1	1	3
718	female	70	1	A	1	0	0	0	CcDEe	0	1	0	0	0	0	0	0	0	2	1	1	1	1	NN	0	1	0	0	1	1	1	50.7	156	20.8333	0	0	0	3	1	1	3
719	Male	55	0	A	1	0	0	0	CCDee	1	0	0	0	0	0	0	0	0	1	1	0	0	1	MN	1	1	0	1	0	0	1	89	161	34.3351	1	0	0	0	0	0	3
720	female	72	1	A	1	0	0	0	CcDEe	0	1	0	0	0	0	0	0	0	2	1	1	1	1	MN	1	1	0	1	0	0	1	65	153	27.7671	1	0	0	5	1	0	3
721	female	68	1	AB	0	0	0	1	CcDEe	0	1	0	0	0	0	0	0	0	2	1	1	1	1	MM	1	0	1	0	0	0	0	56	155	23.3091	0	1	1	5	1	0	0
722	Male	76	1	B	0	1	0	0	CCDee	1	0	0	0	0	0	0	0	0	1	1	0	0	1	MM	1	0	1	0	0	1	1	67.9	160	26.5234	1	0	0	0	0	0	3
723	female	66	1	A	1	0	0	0	CCDee	1	0	0	0	0	0	0	0	0	1	1	0	0	1	NN	0	1	0	0	1	1	1	53	158	21.2306	0	1	0	0	0	0	3
724	Male	51	0	O	0	0	1	0	CCDee	1	0	0	0	0	0	0	0	0	1	1	0	0	1	NN	0	1	0	0	1	1	1	75	170	25.9516	1	0	1	0	0	0	3
725	Male	70	1	A	1	0	0	0	ccDEE	0	0	0	1	0	0	0	0	0	4	0	1	1	0	MN	1	1	0	1	0	0	1	75.7	168	26.8211	1	1	1	0	0	0	3
726	female	66	1	B	0	1	0	0	CcDEe	0	1	0	0	0	0	0	0	0	2	1	1	1	1	NN	0	1	0	0	1	1	0	65.9	159	26.067	1	1	0	4	1	1	0
727	Male	59	1	O	0	0	1	0	CCDee	1	0	0	0	0	0	0	0	0	1	1	0	0	1	MM	1	0	1	0	0	0	1	62	165	22.7732	0	0	0	0	0	0	3
728	female	48	0	A	1	0	0	0	CcDEe	0	1	0	0	0	0	0	0	0	2	1	1	1	1	MN	1	1	0	1	0	0	1	42.5	145	20.214	0	0	0	5	1	0	3
729	Male	22	0	A	1	0	0	0	CCDee	1	0	0	0	0	0	0	0	0	1	1	0	0	1	MN	1	1	0	1	0	0	1	61.8	167	22.1593	0	0	0	3	1	1	3
730	Male	65	1	B	0	1	0	0	CCDee	1	0	0	0	0	0	0	0	0	1	1	0	0	1	MN	1	1	0	1	0	1	1	60.9	173	20.3482	0	0	0	0	0	0	3
731	female	68	1	AB	0	0	0	1	CcDEe	0	1	0	0	0	0	0	0	0	2	1	1	1	1	NN	0	1	0	0	1	1	1	51.8	175	16.9143	0	1	0	0	0	0	3
732	female	76	1	B	0	1	0	0	CcDEe	0	1	0	0	0	0	0	0	0	2	1	1	1	1	MM	1	0	1	0	0	1	1	67.3	163	25.3303	1	1	0	0	0	0	3
733	female	39	0	B	0	1	0	0	CCDee	1	0	0	0	0	0	0	0	0	1	1	0	0	1	MN	1	1	0	1	0	0	1	65	160	25.3906	1	0	0	2	1	1	3
734	Male	66	1	A	1	0	0	0	CCDee	1	0	0	0	0	0	0	0	0	1	1	0	0	1	MN	1	1	0	1	0	0	1	75.8	171	25.9225	1	1	0	0	0	0	3
735	Male	85	1	O	0	0	1	0	CCDee	1	0	0	0	0	0	0	0	0	1	1	0	0	1	NN	0	1	0	0	1	0	1	63	165	23.1405	0	1	0	5	1	0	3
736	female	60	1	O	0	0	1	0	CcDEe	0	1	0	0	0	0	0	0	0	2	1	1	1	1	MN	1	1	0	1	0	1	0	59.9	159	23.6937	1	1	0	3	1	1	0
737	female	56	0	A	1	0	0	0	CcDEe	0	1	0	0	0	0	0	0	0	2	1	1	1	1	NN	0	1	0	0	1	0	1	60.5	164	22.4941	0	0	0	3	1	1	3
738	Male	74	1	A	1	0	0	0	CcDEe	0	1	0	0	0	0	0	0	0	2	1	1	1	1	MM	1	0	1	0	0	0	1	87	178	27.4587	1	0	0	3	1	1	3
739	Male	23	0	A	1	0	0	0	CCDee	1	0	0	0	0	0	0	0	0	1	1	0	0	1	MN	1	1	0	1	0	0	1	105.6	181	32.2334	1	0	0	3	1	1	3
740	Male	56	0	O	0	0	1	0	CCDee	1	0	0	0	0	0	0	0	0	1	1	0	0	1	NN	0	1	0	0	1	0	1	70	169	24.5089	1	1	1	0	0	0	3
741	female	53	0	B	0	1	0	0	CcDEe	0	1	0	0	0	0	0	0	0	2	1	1	1	1	MM	1	0	1	0	0	0	1	74	161	28.5483	1	0	0	0	0	0	3
742	female	48	0	O	0	0	1	0	CCDee	1	0	0	0	0	0	0	0	0	1	1	0	0	1	MM	1	0	1	0	0	0	1	55.4	145	26.3496	1	0	0	0	0	0	3
743	female	30	0	O	0	0	1	0	CcDEe	0	1	0	0	0	0	0	0	0	2	1	1	1	1	NN	0	1	0	0	1	0	0	62.5	168	22.1443	0	1	1	3	1	1	0
744	Male	36	0	B	0	1	0	0	CCDee	1	0	0	0	0	0	0	0	0	1	1	0	0	1	NN	0	1	0	0	1	1	0	80	175	26.1224	1	0	0	1	1	1	0
745	Male	52	0	B	0	1	0	0	CcDEe	0	1	0	0	0	0	0	0	0	2	1	1	1	1	MN	1	1	0	1	0	0	1	80	175	26.1224	1	0	0	1	1	1	3
746	female	52	0	A	1	0	0	0	CcDEe	0	1	0	0	0	0	0	0	0	2	1	1	1	1	MN	1	1	0	1	0	1	1	71.5	158	28.6412	1	0	0	3	1	1	3
747	Male	71	1	B	0	1	0	0	CCDee	1	0	0	0	0	0	0	0	0	1	1	0	0	1	NN	0	1	0	0	1	0	1	73.5	173	24.5581	1	1	1	3	1	1	3
748	Male	72	1	A	1	0	0	0	CcDEe	0	1	0	0	0	0	0	0	0	2	1	1	1	1	MN	1	1	0	1	0	1	1	78.4	176	25.3099	1	1	1	3	1	1	3
749	Male	63	1	O	0	0	1	0	ccDEe	0	0	0	0	1	0	0	0	1	5	0	1	1	1	MM	1	0	1	0	0	0	1	67.5	172	22.8164	0	1	0	0	0	0	3
750	Male	49	0	A	1	0	0	0	CCDee	1	0	0	0	0	0	0	0	0	1	1	0	0	1	MM	1	0	1	0	0	0	1	70	158	28.0404	1	0	0	0	0	0	3
751	female	76	1	A	1	0	0	0	CcDEe	0	1	0	0	0	0	0	0	0	2	1	1	1	1	MN	1	1	0	1	0	0	1	58	161	22.3757	0	1	0	0	0	0	3
752	female	83	1	A	1	0	0	0	CCDee	1	0	0	0	0	0	0	0	0	1	1	0	0	1	MN	1	1	0	1	0	0	1	55	155	22.8928	0	1	0	4	1	1	3
753	female	60	1	A	1	0	0	0	CcDEe	0	1	0	0	0	0	0	0	0	2	1	1	1	1	MN	1	1	0	1	0	1	0	56	161	21.6041	0	0	1	1	1	1	0
754	female	48	0	O	0	0	1	0	CCDee	1	0	0	0	0	0	0	0	0	1	1	0	0	1	MN	1	1	0	1	0	1	1	69.2	158	27.7199	1	0	0	3	1	1	2
755	Male	59	1	AB	0	0	0	1	CcDEe	0	1	0	0	0	0	0	0	0	2	1	1	1	1	MM	1	0	1	0	0	1	1	67	175	21.8776	0	1	0	3	1	1	3
756	Male	64	1	O	0	0	1	0	CcDee	0	0	1	0	0	0	0	0	0	3	1	1	0	1	MM	1	0	1	0	0	0	1	60	162	22.8624	0	0	0	5	1	0	3
757	female	43	0	A	1	0	0	0	CcDee	0	0	1	0	0	0	0	0	0	3	1	1	0	1	MN	1	1	0	1	0	0	1	53	158	21.2306	0	0	0	4	1	1	3
758	Male	79	1	A	1	0	0	0	ccDee	0	0	0	0	0	0	1	0	1	7	0	1	0	1	MM	1	0	1	0	0	1	1	73.5	170	25.4325	1	1	0	3	1	1	1
759	female	79	1	B	0	1	0	0	CcDEe	0	1	0	0	0	0	0	0	0	2	1	1	1	1	NN	0	1	0	0	1	1	1	60.5	160	23.6328	1	1	1	0	0	0	3
760	Male	70	1	B	0	1	0	0	CcDEe	0	1	0	0	0	0	0	0	0	2	1	1	1	1	NN	0	1	0	0	1	1	0	55.5	165	20.3857	0	1	0	5	1	0	0
761	female	66	1	AB	0	0	0	1	CcDEe	0	1	0	0	0	0	0	0	0	2	1	1	1	1	MN	1	1	0	1	0	0	1	50	156	20.5457	0	1	1	1	1	1	2
762	female	66	1	O	0	0	1	0	CcDEe	0	1	0	0	0	0	0	0	0	2	1	1	1	1	MM	1	0	1	0	0	0	1	46.2	150	20.5333	0	0	0	4	1	1	3
763	Male	56	0	B	0	1	0	0	CcDEe	0	1	0	0	0	0	0	0	0	2	1	1	1	1	MN	1	1	0	1	0	0	1	77	180	23.7654	1	0	0	0	0	0	3
764	female	78	1	A	1	0	0	0	ccDee	0	0	0	0	0	0	1	0	1	7	0	1	0	1	MN	1	1	0	1	0	0	1	76.9	155	32.0083	1	0	0	0	0	0	3
765	Male	60	1	B	0	1	0	0	CcDEe	0	1	0	0	0	0	0	0	0	2	1	1	1	1	MN	1	1	0	1	0	0	1	67	169	23.4586	1	0	1	0	0	0	3
766	Male	68	1	O	0	0	1	0	CCDee	1	0	0	0	0	0	0	0	0	1	1	0	0	1	MN	1	1	0	1	0	0	0	59	170	20.4152	0	0	0	0	0	0	0
767	female	47	0	B	0	1	0	0	CcDEe	0	1	0	0	0	0	0	0	0	2	1	1	1	1	MM	1	0	1	0	0	0	1	66	160	25.7812	1	0	0	1	1	1	3
768	female	60	1	A	1	0	0	0	ccDEE	0	0	0	1	0	0	0	0	0	4	0	1	1	0	MM	1	0	1	0	0	1	1	50	152	21.6413	0	1	0	0	0	0	3
769	Male	50	0	AB	0	0	0	1	CcDEe	0	1	0	0	0	0	0	0	0	2	1	1	1	1	NN	0	1	0	0	1	0	1	67	183	20.0066	0	1	1	0	0	0	3
770	female	31	0	A	1	0	0	0	CCDee	1	0	0	0	0	0	0	0	0	1	1	0	0	1	NN	0	1	0	0	1	0	1	47	157	19.0677	0	0	0	1	1	1	3
771	female	46	0	O	0	0	1	0	CcDEe	0	1	0	0	0	0	0	0	0	2	1	1	1	1	MN	1	1	0	1	0	0	1	82	159	32.4354	1	0	0	5	1	0	3
772	Male	45	0	O	0	0	1	0	CCDee	1	0	0	0	0	0	0	0	0	1	1	0	0	1	MN	1	1	0	1	0	0	1	76	165	27.9155	1	0	0	2	1	1	2
773	Male	34	0	A	1	0	0	0	CCDee	1	0	0	0	0	0	0	0	0	1	1	0	0	1	MN	1	1	0	1	0	0	1	77.4	168	27.4235	1	1	0	3	1	1	2
774	female	79	1	O	0	0	1	0	CCDee	1	0	0	0	0	0	0	0	0	1	1	0	0	1	NN	0	1	0	0	1	0	1	48.3	155	20.1041	0	1	0	5	1	0	3
775	Male	67	1	O	0	0	1	0	CCDee	1	0	0	0	0	0	0	0	0	1	1	0	0	1	MN	1	1	0	1	0	0	1	72.5	170	25.0865	1	0	0	1	1	1	3
776	Male	68	1	A	1	0	0	0	CcDee	0	0	1	0	0	0	0	0	0	3	1	1	0	1	MN	1	1	0	1	0	1	0	65	178	20.5151	0	0	0	2	1	1	0
777	Male	47	0	O	0	0	1	0	CCDee	1	0	0	0	0	0	0	0	0	1	1	0	0	1	MN	1	1	0	1	0	0	1	73.1	165	26.8503	1	0	0	0	0	0	3
778	Male	44	0	A	1	0	0	0	CcDee	0	0	1	0	0	0	0	0	0	3	1	1	0	1	MM	1	0	1	0	0	0	1	51	165	18.7328	0	0	0	3	1	1	3
779	Male	35	0	B	0	1	0	0	ccDEE	0	0	0	1	0	0	0	0	0	4	0	1	1	0	MN	1	1	0	1	0	1	0	57.2	175	18.6776	0	0	0	1	1	1	0
780	female	39	0	A	1	0	0	0	CcDEe	0	1	0	0	0	0	0	0	0	2	1	1	1	1	MN	1	1	0	1	0	0	1	49.5	158	19.8286	0	0	0	4	1	1	3
781	Male	63	1	O	0	0	1	0	CcDEe	0	1	0	0	0	0	0	0	0	2	1	1	1	1	MN	1	1	0	1	0	0	1	68	175	22.2041	0	1	1	5	1	0	3
782	female	41	0	O	0	0	1	0	CCDEe	0	0	0	0	0	1	0	0	1	6	1	0	1	1	MM	1	0	1	0	0	0	1	53	159	20.9644	0	0	1	2	1	1	3
783	Male	64	1	A	1	0	0	0	CcDEe	0	1	0	0	0	0	0	0	0	2	1	1	1	1	MN	1	1	0	1	0	1	1	71	165	26.079	1	1	0	3	1	1	3
784	female	2	0	AB	0	0	0	1	CcDEe	0	1	0	0	0	0	0	0	0	2	1	1	1	1	NN	0	1	0	0	1	0	0	14	94	15.8443	0	0	0	0	0	0	0
785	female	55	0	A	1	0	0	0	CcDEe	0	1	0	0	0	0	0	0	0	2	1	1	1	1	NN	0	1	0	0	1	0	1	55	165	20.202	0	1	0	1	1	1	3
786	female	26	0	O	0	0	1	0	CCDee	1	0	0	0	0	0	0	0	0	1	1	0	0	1	MN	1	1	0	1	0	1	1	56.7	160	22.1484	0	0	0	2	1	1	3
787	female	65	1	A	1	0	0	0	CCDee	1	0	0	0	0	0	0	0	0	1	1	0	0	1	NN	0	1	0	0	1	0	1	80	165	29.3848	1	1	0	3	1	1	3
788	female	8	0	B	0	1	0	0	CcDEe	0	1	0	0	0	0	0	0	0	2	1	1	1	1	MN	1	1	0	1	0	0	1	34	136	18.3824	0	0	0	5	1	0	3
789	female	53	0	O	0	0	1	0	CCDee	1	0	0	0	0	0	0	0	0	1	1	0	0	1	MN	1	1	0	1	0	1	0	65	164	24.1672	1	1	0	2	1	1	0
790	Male	11	0	A	1	0	0	0	CCDee	1	0	0	0	0	0	0	0	0	1	1	0	0	1	NN	0	1	0	0	1	0	1	33.3	146	15.6221	0	0	0	5	1	0	3
791	female	8	0	A	1	0	0	0	CcDEe	0	1	0	0	0	0	0	0	0	2	1	1	1	1	NN	0	1	0	0	1	0	1	28.4	134	15.8164	0	0	0	5	1	0	3
792	Male	68	1	A	1	0	0	0	CCDee	1	0	0	0	0	0	0	0	0	1	1	0	0	1	MN	1	1	0	1	0	1	1	58	168	20.5499	0	0	0	2	1	1	3
793	female	47	0	B	0	1	0	0	CcDEe	0	1	0	0	0	0	0	0	0	2	1	1	1	1	MN	1	1	0	1	0	0	1	54	153	23.0681	0	0	0	3	1	1	3
794	female	78	1	A	1	0	0	0	CCDee	1	0	0	0	0	0	0	0	0	1	1	0	0	1	MM	1	0	1	0	0	0	1	46	149	20.7198	0	1	1	5	1	0	2
795	Male	54	0	A	1	0	0	0	CCDee	1	0	0	0	0	0	0	0	0	1	1	0	0	1	MN	1	1	0	1	0	1	0	66	172	22.3094	0	0	0	1	1	1	0
796	female	59	1	A	1	0	0	0	CCDee	1	0	0	0	0	0	0	0	0	1	1	0	0	1	MN	1	1	0	1	0	1	1	70	165	25.7117	1	0	0	0	0	0	3
797	female	54	0	O	0	0	1	0	CCDee	1	0	0	0	0	0	0	0	0	1	1	0	0	1	NN	0	1	0	0	1	0	1	46.5	150	20.6667	0	0	0	0	0	0	3
798	Male	67	1	A	1	0	0	0	CCDee	1	0	0	0	0	0	0	0	0	1	1	0	0	1	MN	1	1	0	1	0	1	1	50.9	166	18.4715	0	0	0	2	1	1	3
799	Male	24	0	O	0	0	1	0	CcDEe	0	1	0	0	0	0	0	0	0	2	1	1	1	1	MM	1	0	1	0	0	0	1	74.5	175	24.3265	1	0	0	3	1	1	2
800	female	30	0	A	1	0	0	0	CCDee	1	0	0	0	0	0	0	0	0	1	1	0	0	1	MN	1	1	0	1	0	0	0	64.5	168	22.8529	0	0	0	3	1	1	0
801	female	71	1	O	0	0	1	0	CCDee	1	0	0	0	0	0	0	0	0	1	1	0	0	1	MN	1	1	0	1	0	0	0	70	165	25.7117	1	0	0	1	1	1	0
802	female	68	1	A	1	0	0	0	ccDEE	0	0	0	1	0	0	0	0	0	4	0	1	1	0	MN	1	1	0	1	0	0	1	92	168	32.5964	1	1	1	3	1	1	3
803	Male	54	0	A	1	0	0	0	CcDEe	0	1	0	0	0	0	0	0	0	2	1	1	1	1	MN	1	1	0	1	0	0	0	60	170	20.7612	0	0	0	2	1	1	0
804	female	34	0	B	0	1	0	0	CcDEe	0	1	0	0	0	0	0	0	0	2	1	1	1	1	NN	0	1	0	0	1	0	0	49	158	19.6283	0	0	0	3	1	1	0
805	female	49	0	O	0	0	1	0	CcDEe	0	1	0	0	0	0	0	0	0	2	1	1	1	1	MN	1	1	0	1	0	1	1	66	165	24.2424	1	0	0	2	1	1	3
806	Male	41	0	O	0	0	1	0	CCDee	1	0	0	0	0	0	0	0	0	1	1	0	0	1	MN	1	1	0	1	0	0	1	74	177	23.6203	1	1	0	2	1	1	2
807	Male	57	0	O	0	0	1	0	ccDEe	0	0	0	0	1	0	0	0	1	5	0	1	1	1	MN	1	1	0	1	0	1	1	71.4	168	25.2976	1	1	1	3	1	1	3
808	female	29	0	A	1	0	0	0	CCDee	1	0	0	0	0	0	0	0	0	1	1	0	0	1	NN	0	1	0	0	1	1	1	72	160	28.125	1	0	0	2	1	1	2
809	female	28	0	A	1	0	0	0	CcDEe	0	1	0	0	0	0	0	0	0	2	1	1	1	1	NN	0	1	0	0	1	0	1	52.5	168	18.6012	0	0	0	3	1	1	3
810	female	71	1	O	0	0	1	0	CCDee	1	0	0	0	0	0	0	0	0	1	1	0	0	1	MN	1	1	0	1	0	0	0	56	158	22.4323	0	0	0	2	1	1	0
811	female	67	1	B	0	1	0	0	ccDEE	0	0	0	1	0	0	0	0	0	4	0	1	1	0	MN	1	1	0	1	0	0	1	80	158	32.0461	1	1	1	3	1	1	3
812	female	73	1	A	1	0	0	0	CcDee	0	0	1	0	0	0	0	0	0	3	1	1	0	1	MM	1	0	1	0	0	1	0	63.6	162	24.2341	1	1	0	0	0	0	0
813	female	34	0	B	0	1	0	0	CcDEe	0	1	0	0	0	0	0	0	0	2	1	1	1	1	MM	1	0	1	0	0	0	0	56	158	22.4323	0	0	0	3	1	1	0
814	Male	64	1	B	0	1	0	0	CcDEe	0	1	0	0	0	0	0	0	0	2	1	1	1	1	MM	1	0	1	0	0	0	1	60.8	170	21.0381	0	0	0	0	0	0	3
815	female	25	0	O	0	0	1	0	CCDee	1	0	0	0	0	0	0	0	0	1	1	0	0	1	NN	0	1	0	0	1	0	1	65	167	23.3067	0	0	0	3	1	1	3
816	Male	61	1	O	0	0	1	0	CcDEe	0	1	0	0	0	0	0	0	0	2	1	1	1	1	MM	1	0	1	0	0	0	1	86.5	175	28.2449	1	1	1	2	1	1	3
817	female	45	0	A	1	0	0	0	CCDee	1	0	0	0	0	0	0	0	0	1	1	0	0	1	MN	1	1	0	1	0	0	1	59	153	25.204	1	1	0	2	1	1	3
818	Male	23	0	A	1	0	0	0	CcDee	0	0	1	0	0	0	0	0	0	3	1	1	0	1	MN	1	1	0	1	0	1	1	106	179	33.0826	1	0	0	3	1	1	3
819	Male	62	1	O	0	0	1	0	CcDEe	0	1	0	0	0	0	0	0	0	2	1	1	1	1	MN	1	1	0	1	0	0	1	70	170	24.2215	1	1	0	2	1	1	3
820	female	51	0	A	1	0	0	0	CCDee	1	0	0	0	0	0	0	0	0	1	1	0	0	1	MN	1	1	0	1	0	0	1	62	157	25.1532	1	0	0	2	1	1	3
821	Male	73	1	A	1	0	0	0	CCDEe	0	0	0	0	0	1	0	0	1	6	1	0	1	1	MN	1	1	0	1	0	1	1	74.7	172	25.2501	1	0	1	0	0	0	3
822	Male	63	1	O	0	0	1	0	CCDee	1	0	0	0	0	0	0	0	0	1	1	0	0	1	MN	1	1	0	1	0	0	1	70	169	24.5089	1	1	0	3	1	1	3
823	Male	70	1	A	1	0	0	0	CCDee	1	0	0	0	0	0	0	0	0	1	1	0	0	1	MN	1	1	0	1	0	0	0	70	165	25.7117	1	0	0	0	0	0	0
824	female	77	1	O	0	0	1	0	CcDEe	0	1	0	0	0	0	0	0	0	2	1	1	1	1	MN	1	1	0	1	0	1	1	48.2	145	22.9251	0	1	0	3	1	1	3
825	Male	69	1	O	0	0	1	0	CCDee	1	0	0	0	0	0	0	0	0	1	1	0	0	1	MM	1	0	1	0	0	0	1	58.7	159	23.219	0	0	0	2	1	1	3
826	female	60	1	A	1	0	0	0	ccDEe	0	0	0	0	1	0	0	0	1	5	0	1	1	1	NN	0	1	0	0	1	0	1	60	163	22.5827	0	0	0	3	1	1	3
827	Male	73	1	O	0	0	1	0	CcDEe	0	1	0	0	0	0	0	0	0	2	1	1	1	1	MN	1	1	0	1	0	0	1	59.6	173	19.9138	0	1	0	0	0	0	3
828	Male	72	1	B	0	1	0	0	CCDee	1	0	0	0	0	0	0	0	0	1	1	0	0	1	MM	1	0	1	0	0	1	1	55.7	168	19.735	0	1	1	0	0	0	3
829	female	49	0	O	0	0	1	0	CcDEe	0	1	0	0	0	0	0	0	0	2	1	1	1	1	NN	0	1	0	0	1	0	1	52.2	158	20.9101	0	0	0	3	1	1	3
830	Male	59	1	AB	0	0	0	1	CcDee	0	0	1	0	0	0	0	0	0	3	1	1	0	1	MN	1	1	0	1	0	1	1	70	165	25.7117	1	0	0	3	1	1	3
831	Male	62	1	O	0	0	1	0	CcDee	0	0	1	0	0	0	0	0	0	3	1	1	0	1	MN	1	1	0	1	0	0	1	58	168	20.5499	0	0	0	1	1	1	3
832	female	71	1	A	1	0	0	0	CCDee	1	0	0	0	0	0	0	0	0	1	1	0	0	1	MN	1	1	0	1	0	1	1	45	147	20.8247	0	0	0	2	1	1	3
833	Male	54	0	B	0	1	0	0	CCDee	1	0	0	0	0	0	0	0	0	1	1	0	0	1	MM	1	0	1	0	0	0	1	87	180	26.8519	1	1	0	0	0	0	3
834	Male	40	0	A	1	0	0	0	ccDEE	0	0	0	1	0	0	0	0	0	4	0	1	1	0	NN	0	1	0	0	1	0	1	91.1	185	26.618	1	0	0	2	1	1	3
835	female	53	0	A	1	0	0	0	CCDee	1	0	0	0	0	0	0	0	0	1	1	0	0	1	MN	1	1	0	1	0	0	1	67	160	26.1719	1	0	0	0	0	0	3
836	Male	84	1	A	1	0	0	0	CcDee	0	0	1	0	0	0	0	0	0	3	1	1	0	1	MM	1	0	1	0	0	0	0	66	162	25.1486	1	1	0	3	1	1	0
837	Male	56	0	A	1	0	0	0	ccDEE	0	0	0	1	0	0	0	0	0	4	0	1	1	0	MM	1	0	1	0	0	0	1	69.7	170	24.1176	1	0	0	2	1	1	3
838	female	46	0	O	0	0	1	0	CCDee	1	0	0	0	0	0	0	0	0	1	1	0	0	1	MN	1	1	0	1	0	0	1	72	164	26.7698	1	0	0	4	1	1	3
839	female	57	0	B	0	1	0	0	ccDEe	0	0	0	0	1	0	0	0	1	5	0	1	1	1	MN	1	1	0	1	0	1	1	52	162	19.8141	0	0	0	3	1	1	2
840	Male	53	0	A	1	0	0	0	CcDee	0	0	1	0	0	0	0	0	0	3	1	1	0	1	MM	1	0	1	0	0	0	1	60	150	26.6667	1	0	0	0	0	0	3
841	Male	28	0	B	0	1	0	0	CCDee	1	0	0	0	0	0	0	0	0	1	1	0	0	1	NN	0	1	0	0	1	0	1	82	187	23.4493	1	0	0	4	1	1	3
842	female	73	1	O	0	0	1	0	ccDEE	0	0	0	1	0	0	0	0	0	4	0	1	1	0	MN	1	1	0	1	0	1	1	56	163	21.0772	0	1	0	3	1	1	2
843	female	59	1	A	1	0	0	0	CcDEe	0	1	0	0	0	0	0	0	0	2	1	1	1	1	MM	1	0	1	0	0	0	1	48	158	19.2277	0	0	0	2	1	1	3
844	Male	16	0	O	0	0	1	0	CCDee	1	0	0	0	0	0	0	0	0	1	1	0	0	1	MN	1	1	0	1	0	0	1	80	190	22.1607	0	0	0	3	1	1	3
845	female	29	0	A	1	0	0	0	CCDee	1	0	0	0	0	0	0	0	0	1	1	0	0	1	MM	1	0	1	0	0	0	1	88.5	168	31.3563	1	0	0	2	1	1	3
846	female	54	0	O	0	0	1	0	CCDee	1	0	0	0	0	0	0	0	0	1	1	0	0	1	MM	1	0	1	0	0	0	1	56.9	150	25.2889	1	1	0	4	1	1	3
847	Male	66	1	A	1	0	0	0	ccDEE	0	0	0	1	0	0	0	0	0	4	0	1	1	0	MN	1	1	0	1	0	0	1	80	178	25.2493	1	0	0	2	1	1	3
848	female	73	1	B	0	1	0	0	CCDee	1	0	0	0	0	0	0	0	0	1	1	0	0	1	MM	1	0	1	0	0	1	1	55	155	22.8928	0	0	0	3	1	1	3
849	female	65	1	B	0	1	0	0	CCDee	1	0	0	0	0	0	0	0	0	1	1	0	0	1	MN	1	1	0	1	0	1	1	55	150	24.4444	1	0	0	0	0	0	3
850	female	58	1	AB	0	0	0	1	CCDee	1	0	0	0	0	0	0	0	0	1	1	0	0	1	MM	1	0	1	0	0	1	1	64	160	25	1	0	0	2	1	1	2
851	female	57	0	A	1	0	0	0	CcDEe	0	1	0	0	0	0	0	0	0	2	1	1	1	1	NN	0	1	0	0	1	0	1	58	156	23.833	1	0	0	3	1	1	3
852	female	58	1	A	1	0	0	0	CCDee	1	0	0	0	0	0	0	0	0	1	1	0	0	1	NN	0	1	0	0	1	0	1	52.5	160	20.5078	0	1	0	1	1	1	3
853	Male	27	0	B	0	1	0	0	CCDee	1	0	0	0	0	0	0	0	0	1	1	0	0	1	MM	1	0	1	0	0	0	1	61	183	18.2149	0	0	0	3	1	1	3
854	Male	49	0	A	1	0	0	0	CcDEe	0	1	0	0	0	0	0	0	0	2	1	1	1	1	MM	1	0	1	0	0	0	1	65	170	22.4913	0	0	0	2	1	1	3
855	female	36	0	A	1	0	0	0	CCDee	1	0	0	0	0	0	0	0	0	1	1	0	0	1	MM	1	0	1	0	0	0	1	67	163	25.2174	1	0	0	2	1	1	3
856	female	44	0	O	0	0	1	0	CCDee	1	0	0	0	0	0	0	0	0	1	1	0	0	1	MM	1	0	1	0	0	0	1	59	150	26.2222	1	0	0	3	1	1	3
857	female	67	1	A	1	0	0	0	CcDee	0	0	1	0	0	0	0	0	0	3	1	1	0	1	MN	1	1	0	1	0	0	1	57.5	158	23.0332	0	1	1	3	1	1	3
858	Male	5	0	B	0	1	0	0	CCDee	1	0	0	0	0	0	0	0	0	1	1	0	0	1	NN	0	1	0	0	1	0	1	20	118	14.3637	0	0	0	2	1	1	1
859	female	69	1	A	1	0	0	0	CcDEe	0	1	0	0	0	0	0	0	0	2	1	1	1	1	MM	1	0	1	0	0	0	1	60	158	24.0346	1	0	0	3	1	1	3
860	female	38	0	A	1	0	0	0	CcDEe	0	1	0	0	0	0	0	0	0	2	1	1	1	1	MM	1	0	1	0	0	1	1	87	167	31.1951	1	0	0	3	1	1	2
861	Male	60	1	A	1	0	0	0	CCDee	1	0	0	0	0	0	0	0	0	1	1	0	0	1	MM	1	0	1	0	0	1	1	85.2	168	30.1871	1	1	1	0	0	0	3
862	Male	57	0	B	0	1	0	0	CcDee	0	0	1	0	0	0	0	0	0	3	1	1	0	1	NN	0	1	0	0	1	0	1	65	175	21.2245	0	0	0	2	1	1	3
863	female	52	0	B	0	1	0	0	CcDEe	0	1	0	0	0	0	0	0	0	2	1	1	1	1	MM	1	0	1	0	0	1	1	69	165	25.3444	1	0	0	1	1	1	3
864	Male	44	0	A	1	0	0	0	CcDEe	0	1	0	0	0	0	0	0	0	2	1	1	1	1	MM	1	0	1	0	0	0	1	64.8	170	22.4221	0	0	0	0	0	0	3
865	Male	35	0	AB	0	0	0	1	ccDEE	0	0	0	1	0	0	0	0	0	4	0	1	1	0	NN	0	1	0	0	1	0	1	78	172	26.3656	1	0	0	1	1	1	3
866	Male	64	1	B	0	1	0	0	CCDee	1	0	0	0	0	0	0	0	0	1	1	0	0	1	MN	1	1	0	1	0	1	1	68	171	23.255	0	0	0	0	0	0	3
867	female	23	0	AB	0	0	0	1	CcDEe	0	1	0	0	0	0	0	0	0	2	1	1	1	1	MN	1	1	0	1	0	0	1	55	150	24.4444	1	0	0	0	0	0	3
868	Male	30	0	O	0	0	1	0	CCDee	1	0	0	0	0	0	0	0	0	1	1	0	0	1	MN	1	1	0	1	0	0	1	92	179	28.7132	1	0	0	3	1	1	3
869	female	64	1	O	0	0	1	0	CcDEe	0	1	0	0	0	0	0	0	0	2	1	1	1	1	MM	1	0	1	0	0	0	1	53.1	160	20.7422	0	0	0	0	0	0	3
870	female	60	1	B	0	1	0	0	CcDEe	0	1	0	0	0	0	0	0	0	2	1	1	1	1	MM	1	0	1	0	0	0	1	64	155	26.6389	1	1	0	3	1	1	3

## Sheet: Blood group distribution in2019
ABO blood group	N(%)
A	9086 (32.1)
B	7357 (26.0)
O	9337 (33.0)
AB	2541 (9.0)
Total	28321 (100.0)
